# Supplementary material for: Integrated Multi-omics Analysis of Early Lung Adenocarcinoma Links Tumor Biological Features with Predicted Indolence or Aggressiveness
Source: Cancer Res Commun. 2023 Jul 26;3(7):1350–65. doi: 10.1158/2767-9764.CRC-22-0373 (PMC10370362; doi:10.1158/2767-9764.CRC-22-0373)
Supplement: Supplementary Tables S1-S12 — Supplementary tables [file crc-22-0373-s01.xlsx]

## Sheet: Table S1
Table S1. Summarized patient characteristics
Characteristic		Patients (N=92)
Sex
	Male	43
	Female	49
Age
	Median	66.5
	Range	48 - 90
Race
	African American	6
	Asian	2
	Caucasian	84
Smoking status
	Never smoked	15
	Smoker	11
	Ex-smoker	66
Family history of cancer
	Lung	12
	Unknown	29
	Other	51
Nodule size (cm)
	Median	2.3
	Range	0.8 - 7.3
Pathological Stage
	Stage 0	1
	Stage IA	43
	Stage IB	11
	Stage IIA	13
	Stage IIB	15
	Stage IIIA	5
	Stage IIIB	2
	Stage IV	2
Predominant histology
	Acinar	52
	Lepidic	2
	Micropapillary	9
	Mucinous acinar	3
	Papillary	9
	Solid	17
Tumor location
	LLL	12
	LUL	15
	RLL	16
	RML	1
	RUL	43
SILA score
	Median	0.625
	Range	0.049 - 0.853
SILA groups
	Indolent	14
	Intermediate	26
	Aggressive	52

## Sheet: Table S2
Table S2. Detailed patient clinical characteristics
Pt ID	SILA score	Group	Age at collection	Sex	Race	Smoking Status	Pack Years	Family History Cancer Type	Chest CT Location	Path_T	Path_N	Path_M	8th ed path stage	Path Nodule Size (cm)	Histology predominant	Histology other patterns
7984	0.049	Indolent	66	Female	Caucasian	Ex-smoker	50	Unknown	NA	T1a	N0	M0	Stage IA1	0.8	solid	acinar, lepidic
8356	0.115	Indolent	72	Female	Caucasian	Ex-smoker	37	Pancreatic	LLL	Tis	N0	M0	Stage 0	2.1	lepidic	NA
11424	0.75	Aggressive	72	Male	Caucasian	Current smoker	61	Unknown	RUL	T1c	N0	M0	Stage IA3	2.1	solid	NA
11522	0.23	Indolent	57	Female	Caucasian	Ex-smoker	20.5	Unknown	RUL	T1c	N0	M0	Stage IA3	2.2	acinar	lepidic
11538	0.758	Aggressive	69	Male	African American	Ex-smoker	60	Unknown	LLL	T2	N0	NA	Stage IB	2	micropapillary	NA
11561	0.555	Intermediate	58	Male	Caucasian	Ex-smoker	28	Breast	LUL	T1c	N0	M0	Stage IA3	2.2	papillary	acinar, micropapillary
11601	0.61	Aggressive	53	Male	Caucasian	Current smoker	38	Hematological Cancer	RUL	T1a	N0	M0	Stage IA1	1.7	solid	acinar
11646	0.695	Aggressive	71	Male	Caucasian	Ex-smoker	100	Pancreatic	RUL	T1b	N0	Mx	Stage IA2	2.5	micropapillary	solid, acinar
11652	0.479	Intermediate	66	Male	Caucasian	Ex-smoker	50	Colon	RLL	T1a	N0	M0	Stage IA1	1.8	papillary	micropapillary
11728	0.408	Intermediate	65	Male	Caucasian	Ex-smoker	50	Melanoma Skin Cancer	RUL	T1b	N0	NA	Stage IA2	1.7	micropapillary	acinar, solid
11759	0.634	Aggressive	80	Male	Caucasian	Ex-smoker	48	Unknown	RUL	T1b	N0	M0	Stage IA2	2	acinar	micropapillary
11813	0.547	Intermediate	60	Female	Caucasian	Ex-smoker	10	Lung - Small Cell	RLL	T1b	N0	M0	Stage IA2	1.3	acinar	lepidic
11817	0.797	Aggressive	68	Female	Caucasian	Ex-smoker	48	Unknown	LUL	T2b	N1	M0	Stage IIB	4.4	acinar	solid
11820	0.665	Aggressive	80	Male	Caucasian	Ex-smoker	NA	Unknown	RUL	T1a	N0	M0	Stage IA1	1.3	acinar	solid
11851	0.428	Intermediate	81	Male	Caucasian	Ex-smoker	90	Unknown	LUL	T2a	N0	M0	Stage IB	3.8	acinar	NA
11855	0.761	Aggressive	59	Male	Caucasian	Ex-smoker	15	Esophagus	RLL	T1c	N0	M0	Stage IA3	2.5	acinar	NA
11886	0.315	Indolent	59	Female	Caucasian	Ex-smoker	10	Esophagus	RUL	T2a	N0	M0	Stage IB	0.9	acinar	solid
11901	0.647	Aggressive	83	Male	Caucasian	Ex-smoker	NA	Other	RUL	T1c	N0	M0	Stage IA3	2.7	acinar	solid
11906	0.505	Intermediate	62	Female	Caucasian	Ex-smoker	27	Pancreatic	RLL	T1b	N0	M0	Stage IA2	1.4	acinar	lepidic
11918	0.36	Indolent	68	Male	African American	Ex-smoker	25	Gastrointesti l Cancer	RUL	T1a	N0	M0	Stage IA1	1.3	solid	acinar, lepidic
11938	0.417	Intermediate	63	Male	Caucasian	Current smoker	72	Hematological Cancer	RUL	T2a	N0	M0	Stage IB	1.4	acinar	lepidic
11952	0.822	Aggressive	61	Female	Caucasian	Ex-smoker	63	Melanoma Skin Cancer	RUL	T1c	N0	M0	Stage IA3	2.1	acinar	NA
11957	0.712	Aggressive	68	Male	Caucasian	Ex-smoker	24	Unknown	RLL	T3	N1	M0	Stage IIIA	4.3	acinar	solid
12177	0.649	Aggressive	74	Male	Caucasian	Ex-smoker	15	Bone	LUL	T1b	N2	M0	Stage IIIA	2	acinar	solid
12281	0.34	Indolent	60	Female	Caucasian	Ex-smoker	25	Unknown	RUL	T1b	N0	M0	Stage IA2	1.4	acinar	lepidic, micropapillary
12323	0.794	Aggressive	59	Female	Caucasian	Ex-smoker	20	Unknown	LLL	T4	N0	M0	Stage IIIA	1.8	acinar	micropapillary
12546	0.476	Intermediate	69	Male	Caucasian	Ex-smoker	60	Breast	RUL	T1a	N0	Mx	Stage IA1	1.8	papillary	acinar
12889	0.768	Aggressive	74	Female	Caucasian	Ex-smoker	50	Breast	RUL	T3	N0	M0	Stage IIB	6.1	solid	NA
12890	0.791	Aggressive	64	Male	Caucasian	Current smoker	48	Unknown	NA	T2b	N0	M0	Stage IIA	4.5	acinar	micropapillary
12911	0.322	Indolent	72	Male	African American	Ex-smoker	15	Unknown	LUL	T1b	N0	M0	Stage IA2	1.5	acinar	micropapillary, lepidic
12915	0.435	Intermediate	61	Female	Caucasian	Never smoked	NA	Unknown	NA	T2a	N0	M0	Stage IB	3.5	acinar	lepidic
12924	0.669	Aggressive	70	Male	Caucasian	Ex-smoker	53	Melanoma Skin Cancer	LLL	T2a	N1	M0	Stage IIB	4	papillary	acinar
12929	0.622	Aggressive	86	Female	Caucasian	Ex-smoker	37.5	Unknown	LLL	T3	N0	M0	Stage IIB	3.3	acinar	lepidic
12931	0.79	Aggressive	65	Male	African American	Ex-smoker	50	Lung Cancer	RLL	T2b	N0	M0	Stage IIA	4.9	solid	acinar
12935	0.441	Intermediate	58	Male	Caucasian	Ex-smoker	96	Liver	NA	T1c	Nx	M1a	Stage IV	2.4	solid	NA
12994	0.75	Aggressive	76	Male	Caucasian	Ex-smoker	24	Brain	RUL	T3	N2	M0	Stage IIIB	3.5	micropapillary	acinar
13014	0.735	Aggressive	82	Female	Caucasian	Ex-smoker	27	Lung Cancer	LUL	T2b	N0	M0	Stage IIA	4.1	acinar	micropapillary
13034	0.551	Intermediate	70	Male	Caucasian	Ex-smoker	39	Lung Cancer	RUL	T2a	N0	M0	Stage IB	3.7	micropapillary	acinar
13055	0.418	Intermediate	79	Female	Caucasian	Never smoked	NA	Unknown	RUL	T1c	N0	M0	Stage IA3	2.4	acinar	micropapillary
13074	0.742	Aggressive	76	Female	Caucasian	Never smoked	NA	Unknown	RUL	T1b	N0	M0	Stage IA2	1.7	solid	acinar
13155	0.731	Aggressive	64	Male	Caucasian	Ex-smoker	144	Unknown	RUL	T1c	N0	M0	Stage IA3	3	acinar	micropappilary
13197	0.697	Aggressive	78	Male	Caucasian	Ex-smoker	35	Lung Cancer	RLL	T1b	N1	M0	Stage IIB	1.3	acinar	micropapillary
13207	0.675	Aggressive	60	Female	Caucasian	Ex-smoker	43	Prostate	RLL	T1c	N0	M0	Stage IA3	2.3	micropapillary	NA
13276	0.459	Intermediate	63	Female	Caucasian	Ex-smoker	47	Breast	RUL	T1b	N0	M0	Stage IA2	1.8	acinar	micropapillary
13317	0.697	Aggressive	62	Male	Caucasian	Current smoker	78	Prostate	RUL	T1c	N0	M0	Stage IA3	2.5	micropapillary	solid
13356	0.621	Aggressive	50	Female	Caucasian	Ex-smoker	78	Unknown	RUL	T3	N0	M0	Stage IIB	1.7	acinar	solid
13376	0.274	Indolent	64	Female	Caucasian	Current smoker	20	Bladder	RUL	T2a	Nx	M0	Stage IB	3.2	lepidic	acinar
13436	0.739	Aggressive	56	Male	Caucasian	Ex-smoker	45	Gynecological Cancer	RLL	T3	N0	M0	Stage IIB	6.9	acinar	NA
13536	0.502	Intermediate	76	Female	Caucasian	Ex-smoker	46	Prostate	RUL	T1b	N0	M0	Stage IA2	1.7	acinar	NA
13538	0.368	Indolent	62	Male	Caucasian	Ex-smoker	30	Unknown	LLL	T1a	N0	M0	Stage IA1	0.9	papillary	lepidic
13579	0.664	Aggressive	52	Male	Caucasian	Ex-smoker	45	Lung Cancer	RLL	T3	N0	M0	Stage IIB	5.5	acinar	NA
13622	0.799	Aggressive	67	Female	Caucasian	Ex-smoker	110	Lung Cancer	RUL	T2b	N0	M0	Stage IIA	4.1	solid	NA
13634	0.25	Indolent	67	Female	Caucasian	Current smoker	NA	Other	RUL	T3	N2	M0	Stage IIIB	2	solid	NA
13636	0.853	Aggressive	75	Female	Caucasian	Ex-smoker	120	Breast	RUL	T4	N0	M0	Stage IIIA	7.3	papillary	NA
13651	0.548	Intermediate	59	Female	Caucasian	Ex-smoker	35	Bladder	RUL	T1b	N2	M0	Stage IIIA	1.9	acinar	lepidic
13724	0.789	Aggressive	75	Female	Caucasian	Ex-smoker	15	Melanoma Skin Cancer	RLL	T2b	N0	M0	Stage IIA	5	solid	acinar
13746	0.821	Aggressive	64	Male	Caucasian	Ex-smoker	30	Prostate	LUL	T4	N0	M1a	Stage IV	NA	acinar	NA
13769	0.699	Aggressive	66	Female	Caucasian	Ex-smoker	10.5	Lung Cancer	RUL	T2b	N0	M0	Stage IIA	4.6	acinar	lepidic
13771	0.554	Intermediate	74	Female	Caucasian	Ex-smoker	NA	Prostate	LLL	T1c	N0	M0	Stage IA3	2.2	papillary	acinar
13774	0.735	Aggressive	54	Female	Caucasian	Ex-smoker	35.25	Unknown	LUL	T1c	N0	M0	Stage IA3	2.7	acinar	papillary
13801	0.705	Aggressive	65	Female	Caucasian	Ex-smoker	20	Unknown	RUL	T1b	N0	M0	Stage IA2	1.7	acinar	NA
13922	0.359	Indolent	82	Female	Caucasian	Current smoker	60	UNknown	RUL	T1a	N1	M0	Stage IIB	1	acinar	solid
13988	0.575	Intermediate	56	Male	Caucasian	Ex-smoker	28.5	Melanoma Skin Cancer	NA	T2b	N0	M0	Stage IIA	4.1	acinar	NA
14048	0.774	Aggressive	62	Female	Caucasian	Ex-smoker	35	Lung Cancer	LLL	T2a	N0	M0	Stage IB	3.5	acinar	NA
14201	0.416	Intermediate	82	Male	Caucasian	Ex-smoker	1.25	Breast	LLL	T1b	N0	M0	Stage IA2	1.8	acinar	lepidic
14301	0.826	Aggressive	82	Female	Caucasian	Ex-smoker	40	Brain	RUL	T2b	N1	M0	Stage IIB	4.8	micropapillary	solid, acinar
14330	0.732	Aggressive	50	Female	Caucasian	Ex-smoker	39	Colon	LUL	T2b	N0	M0	Stage IIA	4.8	acinar	lepidc
14428	0.493	Intermediate	73	Male	Caucasian	Current smoker	45	Gynecological Cancer	RUL	T1b	N0	NA	Stage IA2	3.9	acinar	micropapillary, lepidic
14610	0.758	Aggressive	64	Female	Caucasian	Never smoked	31	Unknown	RUL	T2b	N0	M0	Stage IIA	4.5	mucinous acinar	lepidic
14813	0.627	Aggressive	69	Male	Caucasian	Ex-smoker	61.5	Prostate	RUL	T1b	N0	NA	Stage IA2	1.6	solid	acinar, lepidic
14825	0.418	Intermediate	59	Female	Asian	Never smoked	NA	Unknown	LUL	T1c	N1	M0	Stage IIB	2.7	acinar	micropapillary
14836	0.773	Aggressive	66	Female	Caucasian	Never smoked	NA	Lung Cancer	RUL	T1c	N0	M0	Stage IA3	2.2	solid	acinar
14855	0.513	Intermediate	79	Male	Caucasian	Ex-smoker	50	Other	LLL	T2a	N0	M0	Stage IB	3.5	acinar	micropapillary
14933	0.599	Intermediate	75	Male	Caucasian	Ex-smoker	80	Other	RLL	T1c	N0	NA	Stage IA3	2.6	acinar	micropapillary
14953	0.821	Aggressive	73	Male	Caucasian	Ex-smoker	57	Unknown	LUL	T2b	N0	M0	Stage IIA	4.4	solid	NA
14955	0.56	Intermediate	79	Female	Caucasian	Ex-smoker	27	Breast	RLL	T3	N0	M0	Stage IIB	1.3	solid	acinar
14958	0.148	Indolent	68	Female	Caucasian	Current smoker	23.5	Other	LUL	T2a	N0	M0	Stage IB	3.2	solid	acinar
14962	0.721	Aggressive	68	Female	Caucasian	Ex-smoker	32	Breast	LLL	T2b	N1	M0	Stage IIB	5	papillary	acinar
14965	0.35	Indolent	62	Female	Caucasian	Never smoked	NA	Other	LUL	T1c	N0	NA	Stage IA3	2.5	acinar	lepidic
15001	0.532	Intermediate	66	Female	Caucasian	Never smoked	NA	Unknown	RUL	T2a	N0	M0	Stage IB	2.3	micropapillary	acinar
15002	0.724	Aggressive	90	Male	Asian	Ex-smoker	28.5	Prostate	RUL	T2b	N0	M0	Stage IIA	4.2	solid	NA
15083	0.421	Intermediate	75	Male	Caucasian	Current smoker	75	Unknown	RUL	T1b	N0	M0	Stage IA2	2.1	acinar	micropapillary, lepidic
15187	0.616	Aggressive	70	Male	Caucasian	Never smoked	NA	Unknown	RLL	T1b	N0	M0	Stage IA2	1.9	acinar	lepidic
15224	0.716	Aggressive	48	Female	Caucasian	Never smoked	NA	Colon	LLL	T1b	N0	Mx	Stage IA2	1.9	acinar	papillary, micropapillary
15325	0.622	Aggressive	82	Female	Caucasian	Ex-smoker	30	Colon	RML	T1a	N0	M0	Stage IA1	0.9	papillary	NA
15326	0.612	Aggressive	55	Female	Caucasian	Ex-smoker	3	Pancreatic	RLL	T1c	N0	M0	Stage IA3	2.1	acinar	micropapillary
15467	0.699	Aggressive	61	Female	African American	Never smoked	NA	Colon	LUL	T1c	N0	M0	Stage IA3	2.4	mucinous acinar	NA
15506	0.777	Aggressive	81	Female	Caucasian	Never smoked	NA	Gastrointesti l Cancer	RUL	T2b	N0	M0	Stage IIA	4.6	mucinous acinar	NA
15569	0.687	Aggressive	62	Male	Caucasian	Never smoked	NA	Prostate	RUL	T2b	N1	M0	Stage IIA	4.9	acinar	solid
15626	0.699	Aggressive	71	Female	Caucasian	Never smoked	NA	Lung Cancer	RLL	T1c	N1	M0	Stage IIB	2.2	acinar	micropapilary, papillary, lepidic
15641	0.38	Indolent	60	Male	Caucasian	Ex-smoker	52	Lung Cancer	LUL	T1b	N1	M0	Stage IIB	1.8	acinar	solid, micropapillary
15741	0.405	Intermediate	56	Female	African American	Never smoked	NA	Head and Neck Cancer	RUL	T1b	N0	NA	Stage IA2	1.8	acinar	lepidic

## Sheet: Table S3
Table S3. Data collection by patient
Pt ID	CyTOF	RNA-Seq	WES	scRNA-Seq	MxIF
7984	1	0	0	0	1		Yes = 1
8356	1	1	0	1	1		No = 0
11424	0	1	1	0	1
11522	1	0	0	1	1
11538	1	1	1	0	1
11561	1	1	1	0	1
11601	0	1	1	0	1
11646	1	1	1	0	1
11652	1	1	1	0	1
11728	0	0	0	0	1
11759	1	1	0	0	1
11813	1	1	0	0	1
11817	1	1	1	1	1
11820	0	1	1	0	1
11851	1	1	0	0	1
11855	1	1	1	0	1
11886	1	1	0	0	1
11901	1	0	0	0	1
11906	1	1	0	0	1
11918	1	0	0	1	1
11938	1	1	1	0	1
11952	1	1	0	0	1
11957	0	1	1	0	1
12177	0	1	0	0	1
12281	1	1	1	0	1
12323	1	1	0	0	1
12546	1	1	1	0	1
12889	1	1	1	1	1
12890	1	1	1	0	1
12911	0	0	0	0	1
12915	1	1	1	0	1
12924	1	1	1	0	1
12929	1	1	0	1	1
12931	1	1	1	0	1
12935	1	0	0	1	1
12994	1	1	1	0	1
13014	1	1	1	0	1
13034	1	0	0	0	1
13055	1	0	0	0	1
13074	1	1	1	0	1
13155	1	1	0	0	1
13197	1	0	0	0	1
13207	1	1	1	0	1
13276	1	1	1	0	1
13317	1	1	1	0	1
13356	0	0	1	0	1
13376	1	1	1	0	1
13436	1	1	1	0	1
13536	1	1	0	0	1
13538	1	1	0	0	1
13579	0	1	1	0	1
13622	1	1	1	0	1
13634	0	1	0	1	1
13636	1	0	0	1	1
13651	1	1	0	0	1
13724	1	1	1	0	1
13746	0	0	0	0	1
13769	1	1	1	0	1
13771	1	1	1	0	1
13774	1	0	0	1	1
13801	0	1	0	0	1
13922	0	1	0	0	1
13988	1	1	1	0	1
14048	1	1	1	0	1
14201	0	1	1	0	1
14301	1	1	1	0	1
14330	0	1	0	0	1
14428	0	0	0	1	1
14610	1	1	1	0	1
14813	0	1	1	0	1
14825	0	1	1	0	1
14836	1	1	1	0	1
14855	1	1	1	0	1
14933	0	1	1	0	1
14953	0	1	1	0	1
14955	1	1	1	0	1
14958	1	1	1	1	1
14962	1	1	0	0	1
14965	1	1	1	1	1
15001	1	1	1	0	1
15002	1	1	1	1	1
15083	1	1	1	0	1
15187	1	1	1	0	1
15224	1	1	0	0	1
15325	1	1	1	0	1
15326	1	1	1	0	1
15467	1	1	1	1	1
15506	1	1	1	0	1
15569	1	1	1	0	1
15626	0	1	0	0	1
15641	0	1	1	0	1
15741	1	1	0	0	1

## Sheet: Table S4
Table S4. CyTOF antibody panel
Antigen	Isotope	Working conc (ug/ml)	Dilution	Vol in 100 ul rx	Level	Clone	Source	Catalog #
EpCAM	141-Pr		1:1600	0.0625	S	9C4	Fluidigm	3141006B
c caspase3	142-Nd		1:400	0.25	I	D3E9	Fluidigm	3142004A
* TP53	143-Nd	50	1:200	0.25	I	DO-7	Biolegend	645802
HLA-ABC	144-Nd		1:800	0.125	S	W6/32	Fluidigm	3144017B
CD31	145-Nd		1:200	0.5	S	WM59	Fluidigm	3145004B
Thioredoxin	146-Nd		1:800	0.125	I	2G11/TRX	Fluidigm	3146016B
b-CAT	147-Sm		1:800	0.125	I	D10A8	Fluidigm	3147005A
HER2	148Nd		1:400	0.25	S	29D8	Fluidigm	3148011A
p-STAT6	149-Sm		1:200	0.5	I	18/P-Stat6	Fluidigm	3149004A
p-stat5	150-Nd		1:200	0.5	I	Y694	Fluidigm	3150005A
* TTF1	151-Eu	100	1:200	0.5	I	D2E8	CST	12373
p-AKT	152-Sm		1:400	0.25	I	D9E	Fluidigm	3152005A
* ki67	153-Eu	100	1:200	0.5	I	ki67	Biolegend	350523
CD45	154-Sm		1:800	0.125	S	HI30	Fluidigm	3154001B
CD56/NCAM	155-Gd		1:100	1	S	B159	Fluidigm	3155008B
Vimentin	156-Gd		1:800	0.125	I	RV202	Fluidigm	3156023A
p-STAT3	158-Gd		1:200	0.5	I	Y705	Fluidigm	3158005A
* CD4	159-Tb	100	1:400	0.25	S	RPA T4	Biolegend	300502
* MDM2	160-Gd	100	1:200	0.5	I	Polyclonal	Abcam	ab38618
* Cytokeratin	161-Dy	50	1:400	0.25	I	C-11	Abcam	ab7753
* MET	162-Dy	50	1:300	0.32	S	L6E7	CST	8741
* TP63	163-Dy	?	1:200	0.5	I	W15093A	Biolegend	687202
CK7	164-Dy		1:400	0.25	I	RCK105	Fluidigm	3164020A
* total EGFR	165-Ho	50	1:250	0.4	S	AY13	Biolegend	352902
CD44	166-Er		1:800	0.125	S	BJ18	Fluidigm	3166001B
p-ERK	167-Er		1:400	0.25	I	D13.14.4E	Fluidigm	3167005A
CD8	168-Er		1:200	0.5	S	RPA-T8	Fluidigm	3168002B
CD24	169-Tm		1:200	0.5	S	ML5	Fluidigm	3169004B
CD3e	170-Yb		1:400	0.25	S	SP34-2	Fluidigm	3170007B
* CD11b	171-Yb	50	1:400	0.25	S	ICRF44	Biolegend	301337
p-S6	172-Yb		1:400	0.5	I	N7-548	Fluidigm	3172008A
HLA-DR	174-Yb		1:400	0.5	S	L243	Fluidigm	3172008A
CD274/PDL1	175-Lu		1:800	0.125	S	29E.2A3	Fluidigm	3175017B
Histone H3	176-Yb		1:200	0.5	I	D1H2	Fluidigm	3176016A
* In-house conjugated antibodies. S = Surface, I = Intracellular

## Sheet: Table S5
Table S5. Top 20 differentially expressed per group comparison
Reference group	Test group	ENSEMBL ID	Symbol	log2FoldChange	p value	p value (adj)
Indolent	Aggressive	ENSG00000108576.5	SLC6A4	-3.63198	7.01765e-08	0.00151595
Indolent	Aggressive	ENSG00000130294.10	KIF1A	4.33967	4.6753e-07	0.00352713
Indolent	Aggressive	ENSG00000149948.9	HMGA2	3.84421	6.29843e-07	0.00352713
Indolent	Aggressive	ENSG00000118322.8	ATP10B	2.90594	9.2808e-07	0.00352713
Indolent	Aggressive	ENSG00000197301.3	RP11-366L20.2	3.20067	9.54797e-07	0.00352713
Indolent	Aggressive	ENSG00000100413.12	POLR3H	-1.82027	9.79667e-07	0.00352713
Indolent	Aggressive	ENSG00000155974.7	GRIP1	1.63037	8.9675e-06	0.0268854
Indolent	Aggressive	ENSG00000164669.8	INTS4L1	2.0723	9.95663e-06	0.0268854
Indolent	Aggressive	ENSG00000065618.12	COL17A1	2.72584	1.13255e-05	0.0271837
Indolent	Aggressive	ENSG00000152669.8	CCNO	2.33034	1.29804e-05	0.0280403
Indolent	Aggressive	ENSG00000178343.4	SHISA3	3.38756	2.33309e-05	0.0405399
Indolent	Aggressive	ENSG00000270358.1	IGHV4-61	2.96082	2.48982e-05	0.0405399
Indolent	Aggressive	ENSG00000167588.8	GPD1	-1.89878	2.5664e-05	0.0405399
Indolent	Aggressive	ENSG00000173432.6	SAA1	2.36049	2.73285e-05	0.0405399
Indolent	Aggressive	ENSG00000021826.10	CPS1	3.32263	2.93536e-05	0.0405399
Indolent	Aggressive	ENSG00000223532.5	HLA-B	3.22819	3.0865e-05	0.0405399
Indolent	Aggressive	ENSG00000187950.4	OVCH1	-1.8997	3.19034e-05	0.0405399
Indolent	Aggressive	ENSG00000211936.2	IGHV4-4	2.84344	3.45013e-05	0.0414054
Indolent	Aggressive	ENSG00000263001.1	GTF2I	-2.17571	4.29809e-05	0.0488671
Indolent	Aggressive	ENSG00000159263.11	SIM2	2.1373	5.03056e-05	0.054335
Indolent	Intermediate	ENSG00000114455.9	HHLA2	3.29735	1.19608e-06	0.0156887
Indolent	Intermediate	ENSG00000155974.7	GRIP1	1.80782	1.36804e-06	0.0156887
Indolent	Intermediate	ENSG00000233008.1	RP11-475O6.1	1.81537	2.14311e-05	0.119138
Indolent	Intermediate	ENSG00000261520.1	DLGAP1-AS5	2.27127	2.57146e-05	0.119138
Indolent	Intermediate	ENSG00000164669.8	INTS4L1	1.92046	2.81011e-05	0.119138
Indolent	Intermediate	ENSG00000170927.10	PKHD1	2.54951	3.11661e-05	0.119138
Indolent	Intermediate	ENSG00000270358.1	IGHV4-61	2.54156	6.7677e-05	0.189434
Indolent	Intermediate	ENSG00000106278.7	PTPRZ1	2.2408	7.4333e-05	0.189434
Indolent	Intermediate	ENSG00000118322.8	ATP10B	2.36969	9.7704e-05	0.205018
Indolent	Intermediate	ENSG00000117983.13	MUC5B	2.69084	9.83258e-05	0.205018
Indolent	Intermediate	ENSG00000065618.12	COL17A1	1.64986	0.000149181	0.220366
Indolent	Intermediate	ENSG00000168143.8	FAM83B	2.53183	0.000173943	0.233516
Indolent	Intermediate	ENSG00000211670.2	IGLV3-9	2.55123	0.000190422	0.233516
Indolent	Intermediate	ENSG00000171724.2	VAT1L	-1.84417	0.000203624	0.233516
Indolent	Intermediate	ENSG00000170579.10	DLGAP1	1.79908	0.00021949	0.239725
Indolent	Intermediate	ENSG00000133063.11	CHIT1	-1.99318	0.000301518	0.286879
Indolent	Intermediate	ENSG00000149948.9	HMGA2	2.66949	0.000351529	0.298617
Indolent	Intermediate	ENSG00000223532.5	HLA-B	3.24121	0.000392787	0.321718
Indolent	Intermediate	ENSG00000136883.8	KIF12	1.98268	0.000406776	0.321718
Indolent	Intermediate	ENSG00000197301.3	RP11-366L20.2	2.28348	0.000782513	0.492954
Intermediate	Aggressive	ENSG00000023839.6	ABCC2	2.48155	4.53125e-08	0.000837745
Intermediate	Aggressive	ENSG00000171560.10	FGA	3.76122	9.68893e-08	0.000837745
Intermediate	Aggressive	ENSG00000135454.9	B4GALNT1	2.42425	1.1879e-07	0.000837745
Intermediate	Aggressive	ENSG00000145794.12	MEGF10	1.91191	4.72724e-07	0.00250036
Intermediate	Aggressive	ENSG00000021826.10	CPS1	2.83778	9.10332e-07	0.00373208
Intermediate	Aggressive	ENSG00000113739.6	STC2	1.53125	1.0584e-06	0.00373208
Intermediate	Aggressive	ENSG00000240216.3	CPHL1P	2.08782	6.90577e-06	0.0138713
Intermediate	Aggressive	ENSG00000173432.6	SAA1	1.85585	7.01964e-06	0.0138713
Intermediate	Aggressive	ENSG00000025423.7	HSD17B6	-1.51846	8.19813e-06	0.0138713
Intermediate	Aggressive	ENSG00000164283.8	ESM1	1.73101	8.52328e-06	0.0138713
Intermediate	Aggressive	ENSG00000179603.13	GRM8	1.55769	1.0909e-05	0.0144251
Intermediate	Aggressive	ENSG00000160862.8	AZGP1	2.19222	1.93799e-05	0.0203238
Intermediate	Aggressive	ENSG00000136231.9	IGF2BP3	1.91424	2.01205e-05	0.0203238
Intermediate	Aggressive	ENSG00000167779.3	IGFBP6	1.5598	2.0173e-05	0.0203238
Intermediate	Aggressive	ENSG00000101057.11	MYBL2	1.61003	2.33875e-05	0.0224913
Intermediate	Aggressive	ENSG00000145920.10	CPLX2	1.81714	2.53688e-05	0.0229854
Intermediate	Aggressive	ENSG00000144452.10	ABCA12	1.76396	3.24754e-05	0.0254475
Intermediate	Aggressive	ENSG00000106236.3	NPTX2	2.0044	3.47033e-05	0.0262221
Intermediate	Aggressive	ENSG00000152578.8	GRIA4	1.68515	3.62328e-05	0.0264337
Intermediate	Aggressive	ENSG00000206557.5	TRIM71	-1.6052	4.81552e-05	0.0308733

## Sheet: Table S6
Table S6. Transcription factor activity inferred with VIPER
Reference group	Test group	Regulon	Size	NES	p.value	FDR
Indolent	Aggressive	FOXO1	34	-2.78	0.00541	0.233
Indolent	Aggressive	SPI1	81	-2.5	0.0123	0.264
Indolent	Intermediate	HIF1A	128	-2.1	0.036	0.797
Indolent	Intermediate	SPI1	81	-2.08	0.0377	0.797
Intermediate	Aggressive	FOXM1	32	2.37	0.0178	0.766
Intermediate	Aggressive	HIF1A	128	1.89	0.0588	0.892

## Sheet: Table S7
Table S7. Pathway analysis Indolent vs Aggressive
database	pathway	pval	padj	log2err	NES	size	state	pvlabel
HALLMARK	HALLMARK_TNFA_SIGNALING_VIA_NFKB	1.26993e-25	6.34963e-24	1.31101	-3.05005	189	down	***
HALLMARK	HALLMARK_E2F_TARGETS	2.30813e-15	5.77034e-14	1.00732	2.40633	182	up	***
HALLMARK	HALLMARK_GLYCOLYSIS	1.29755e-12	1.62193e-11	0.91012	2.32427	172	up	***
HALLMARK	HALLMARK_TGF_BETA_SIGNALING	1.32619e-06	1.10516e-05	0.643552	-2.32358	52	down	***
HALLMARK	HALLMARK_G2M_CHECKPOINT	3.23601e-13	5.39335e-12	0.932595	2.27986	181	up	***
HALLMARK	HALLMARK_INFLAMMATORY_RESPONSE	2.28796e-09	2.28796e-08	0.774939	-2.10559	179	down	***
HALLMARK	HALLMARK_APOPTOSIS	1.12394e-05	8.02817e-05	0.593325	-1.83633	144	down	***
HALLMARK	HALLMARK_MYC_TARGETS_V2	0.000751227	0.00313011	0.477271	1.82136	56	up	**
HALLMARK	HALLMARK_KRAS_SIGNALING_UP	6.59296e-05	0.00041206	0.538434	-1.67946	170	down	***
HALLMARK	HALLMARK_COMPLEMENT	8.10519e-05	0.000450288	0.538434	-1.67015	168	down	***
HALLMARK	HALLMARK_ALLOGRAFT_REJECTION	0.000169597	0.000847984	0.518848	-1.66074	156	down	***
HALLMARK	HALLMARK_ESTROGEN_RESPONSE_LATE	0.000367043	0.00166838	0.498493	1.65498	174	up	**
HALLMARK	HALLMARK_CHOLESTEROL_HOMEOSTASIS	0.00253117	0.00844963	0.431708	-1.65262	67	down	**
HALLMARK	HALLMARK_IL6_JAK_STAT3_SIGNALING	0.00424795	0.0113254	0.407018	-1.63745	73	down	*
HALLMARK	HALLMARK_SPERMATOGENESIS	0.00277594	0.00867482	0.31828	1.63514	87	up	**
HALLMARK	HALLMARK_KRAS_SIGNALING_DN	0.00345843	0.0101719	0.279866	1.59126	114	up	*
HALLMARK	HALLMARK_MITOTIC_SPINDLE	0.00430365	0.0113254	0.241698	1.49228	187	up	*
HALLMARK	HALLMARK_P53_PATHWAY	0.00115331	0.00443579	0.45506	-1.49034	182	down	**
HALLMARK	HALLMARK_UV_RESPONSE_DN	0.0063868	0.015967	0.407018	-1.46986	135	down	*
HALLMARK	HALLMARK_IL2_STAT5_SIGNALING	0.00253489	0.00844963	0.431708	-1.43386	182	down	**
REACTOME	Nuclear Events (kinase and transcription factor activation)	1.3519e-07	2.85251e-05	0.690132	-2.42559	54	down	***
REACTOME	NGF-stimulated transcription	2.07313e-06	0.00025325	0.627257	-2.41081	34	down	***
REACTOME	Activation of the pre-replicative complex	1.21271e-06	0.000165571	0.643552	2.23449	31	up	***
REACTOME	DNA strand elongation	9.03746e-07	0.0001311	0.659444	2.22475	30	up	***
REACTOME	Interleukin-3, Interleukin-5 and GM-CSF signaling	2.01353e-05	0.00146279	0.57561	-2.17453	40	down	**
REACTOME	DAP12 interactions	5.61299e-05	0.0031775	0.557332	-2.17291	34	down	**
REACTOME	Defective C1GALT1C1 causes Tn polyagglutination syndrome (TNPS)	2.36942e-05	0.00157126	0.57561	2.12941	12	up	**
REACTOME	Cell-extracellular matrix interactions	0.00066629	0.0198264	0.477271	-2.1097	16	down	*
REACTOME	Leishmania infection	1.32788e-09	7.70504e-07	0.788187	-2.10823	187	down	***
REACTOME	Activation of ATR in response to replication stress	2.50791e-05	0.0016169	0.57561	2.10697	36	up	**
REACTOME	Unwinding of DNA	4.94026e-05	0.00286659	0.557332	2.0928	12	up	**
REACTOME	Signaling by BMP	0.000275532	0.0103147	0.498493	-2.08914	23	down	*
REACTOME	FOXO-mediated transcription	2.25073e-05	0.00153646	0.57561	-2.08676	53	down	**
REACTOME	RUNX3 regulates NOTCH signaling	0.00122689	0.0289566	0.45506	-2.08394	12	down	*
REACTOME	DNA Double-Strand Break Repair	6.49306e-08	1.67449e-05	0.704976	2.07316	120	up	***
REACTOME	Incretin synthesis, secretion, and inactivation	0.000698431	0.0202632	0.477271	-2.06829	11	down	*
REACTOME	Synthesis, secretion, and inactivation of Glucagon-like Peptide-1 (GLP-1)	0.000698431	0.0202632	0.477271	-2.06829	11	down	*
REACTOME	Kinesins	7.57582e-06	0.000732645	0.610527	2.06489	50	up	***
REACTOME	Defective GALNT12 causes colorectal cancer 1 (CRCS1)	9.39261e-05	0.0048445	0.538434	2.06033	12	up	**
REACTOME	FOXO-mediated transcription of oxidative stress, metabolic and neuronal genes	0.00123512	0.0289566	0.45506	-2.056	19	down	*
REACTOME	DNA Replication	1.72165e-07	3.12244e-05	0.690132	2.049	118	up	***
REACTOME	Regulation of signaling by CBL	0.000987233	0.0263376	0.45506	-2.04417	20	down	*
REACTOME	IRAK4 deficiency (TLR2/4)	0.000974421	0.0263376	0.477271	-2.02989	10	down	*
REACTOME	Homology Directed Repair	1.79225e-06	0.000231101	0.643552	2.0293	94	up	***
REACTOME	Scavenging of heme from plasma	6.79484e-05	0.00375496	0.538434	2.02297	10	up	**
REACTOME	O-linked glycosylation of mucins	0.000102998	0.00517635	0.538434	1.99365	51	up	**
REACTOME	GPVI-mediated activation cascade	0.000535262	0.0170184	0.477271	-1.97553	31	down	*
REACTOME	COPI-dependent Golgi-to-ER retrograde traffic	6.51719e-06	0.000687563	0.610527	1.97196	88	up	***
REACTOME	Cell Cycle Checkpoints	2.7705e-09	1.07172e-06	0.774939	1.96189	233	up	***
REACTOME	DNA Replication Pre-Initiation	2.16088e-05	0.00151982	0.57561	1.96159	77	up	**
REACTOME	Defective GALNT3 causes familial hyperphosphatemic tumoral calcinosis (HFTC)	0.000567325	0.0177941	0.477271	1.95891	12	up	*
REACTOME	Platelet activation, signaling and aggregation	5.66239e-08	1.6428e-05	0.719513	-1.95743	220	down	***
REACTOME	Anti-inflammatory response favouring Leishmania parasite infection	1.4928e-05	0.00128326	0.593325	-1.93159	111	down	**
REACTOME	Leishmania parasite growth and survival	1.4928e-05	0.00128326	0.593325	-1.93159	111	down	**
REACTOME	HDR through Homologous Recombination (HRR) or Single Strand Annealing (SSA)	1.84469e-05	0.00142717	0.57561	1.92444	88	up	**
REACTOME	Cell recruitment (pro-inflammatory response)	0.00119399	0.0288671	0.45506	-1.91318	23	down	*
REACTOME	Purinergic signaling in leishmaniasis infection	0.00119399	0.0288671	0.45506	-1.91318	23	down	*
REACTOME	G2/M Checkpoints	6.97184e-06	0.000703549	0.610527	1.9092	121	up	***
REACTOME	Cell surface interactions at the vascular wall	1.7921e-05	0.00142717	0.57561	-1.90808	105	down	**
REACTOME	Synthesis of DNA	2.01678e-05	0.00146279	0.57561	1.90446	111	up	**
REACTOME	Deposition of new CENPA-containing nucleosomes at the centromere	0.000984851	0.0263376	0.45506	1.89385	22	up	*
REACTOME	Nucleosome assembly	0.000984851	0.0263376	0.45506	1.89385	22	up	*
REACTOME	ADORA2B mediated anti-inflammatory cytokines production	7.43029e-05	0.00391948	0.538434	-1.89338	79	down	**
REACTOME	Resolution of Abasic Sites (AP sites)	0.000606907	0.0187817	0.477271	1.89207	37	up	*
REACTOME	Immunoregulatory interactions between a Lymphoid and a non-Lymphoid cell	3.32412e-05	0.00203034	0.557332	-1.88442	93	down	**
REACTOME	Cell Cycle	3.33359e-13	7.73727e-10	0.932595	1.8757	560	up	***
REACTOME	Homologous DNA Pairing and Strand Exchange	0.00041154	0.0138433	0.498493	1.87257	40	up	*
REACTOME	Chromosome Maintenance	0.000112231	0.00542683	0.538434	1.86603	77	up	**
REACTOME	Resolution of Sister Chromatid Cohesion	3.30374e-05	0.00203034	0.557332	1.86547	105	up	**
REACTOME	HDR through Homologous Recombination (HRR)	0.000330028	0.011606	0.498493	1.8574	63	up	*
REACTOME	Resolution of D-Loop Structures	0.00106369	0.0268351	0.45506	1.85019	31	up	*
REACTOME	CDC6 association with the ORC:origin complex	0.0017821	0.0397717	0.45506	1.8489	11	up	*
REACTOME	Mitotic Prometaphase	5.16774e-06	0.000571158	0.610527	1.84207	174	up	***
REACTOME	DNA Repair	2.62989e-07	4.35998e-05	0.674963	1.83108	260	up	***
REACTOME	Cell Cycle, Mitotic	2.57378e-10	1.99125e-07	0.814036	1.82777	452	up	***
REACTOME	G1/S-Specific Transcription	0.00140525	0.032293	0.45506	1.8266	26	up	*
REACTOME	Amplification of signal from unattached kinetochores via a MAD2 inhibitory signal	0.000137281	0.00637259	0.518848	1.82618	84	up	**
REACTOME	Amplification of signal from the kinetochores	0.000137281	0.00637259	0.518848	1.82618	84	up	**
REACTOME	Resolution of D-loop Structures through Holliday Junction Intermediates	0.00113307	0.0282781	0.45506	1.82534	30	up	*
REACTOME	Mitochondrial translation elongation	0.000156511	0.00698583	0.518848	1.81291	82	up	**
REACTOME	Presynaptic phase of homologous DNA pairing and strand exchange	0.00165654	0.0373284	0.45506	1.81172	37	up	*
REACTOME	Processing of DNA double-strand break ends	0.000490274	0.0160271	0.477271	1.81101	56	up	*
REACTOME	Cilium Assembly	8.66745e-06	0.000804686	0.593325	1.80802	171	up	***
REACTOME	Mitochondrial translation	0.000193394	0.00846918	0.518848	1.80159	88	up	**
REACTOME	Signaling by NTRK1 (TRKA)	0.000141272	0.00642926	0.518848	-1.79956	104	down	**
REACTOME	FCGR3A-mediated phagocytosis	0.00106247	0.0268351	0.45506	-1.79954	55	down	*
REACTOME	Leishmania phagocytosis	0.00106247	0.0268351	0.45506	-1.79954	55	down	*
REACTOME	Parasite infection	0.00106247	0.0268351	0.45506	-1.79954	55	down	*
REACTOME	Golgi-to-ER retrograde transport	7.37782e-05	0.00391948	0.538434	1.79643	121	up	**
REACTOME	Ca2+ pathway	0.00066278	0.0198264	0.477271	-1.79514	57	down	*
REACTOME	Neutrophil degranulation	1.66046e-09	7.70787e-07	0.788187	-1.79512	394	down	***
REACTOME	Extra-nuclear estrogen signaling	0.000818843	0.0231773	0.477271	-1.78635	67	down	*
REACTOME	Mitochondrial translation termination	0.000244273	0.00989219	0.498493	1.78347	82	up	**
REACTOME	Mitochondrial translation initiation	0.000247198	0.00989219	0.498493	1.78197	82	up	**
REACTOME	G alpha (s) signalling events	0.000204038	0.00876984	0.518848	-1.77075	104	down	**
REACTOME	EML4 and NUDC in mitotic spindle formation	0.000329956	0.011606	0.498493	1.76329	100	up	*
REACTOME	Mitotic Spindle Checkpoint	0.000280447	0.010332	0.498493	1.76125	101	up	*
REACTOME	Anchoring of the basal body to the plasma membrane	0.000467319	0.015495	0.498493	1.76124	86	up	*
REACTOME	Peptide hormone metabolism	0.00195738	0.0430829	0.431708	-1.75103	54	down	*
REACTOME	G1/S Transition	0.000252434	0.0099305	0.498493	1.73468	123	up	**
REACTOME	Signaling by TGFB family members	0.000347909	0.0120522	0.498493	-1.73083	94	down	*
REACTOME	Assembly of the pre-replicative complex	0.0016547	0.0373284	0.45506	1.71971	62	up	*
REACTOME	Signaling by Interleukins	1.31832e-07	2.85251e-05	0.690132	-1.70211	365	down	***
REACTOME	Mitotic G1 phase and G1/S transition	0.00028651	0.0103905	0.498493	1.69987	141	up	*
REACTOME	S Phase	0.000219687	0.00910525	0.518848	1.69409	150	up	**
REACTOME	GPCR ligand binding	2.64792e-06	0.000307291	0.627257	-1.69406	257	down	***
REACTOME	Innate Immune System	2.82318e-12	3.2763e-09	0.898671	-1.69103	814	down	***
REACTOME	PI5P, PP2A and IER3 Regulate PI3K/AKT Signaling	0.00120911	0.0289314	0.45506	-1.66963	88	down	*
REACTOME	Class A/1 (Rhodopsin-like receptors)	0.000104821	0.00517635	0.538434	-1.66139	183	down	**
REACTOME	Signaling by NTRKs	0.000718533	0.0205891	0.477271	-1.64562	123	down	*
REACTOME	Separation of Sister Chromatids	0.0002086	0.00880293	0.518848	1.64118	164	up	**
REACTOME	G alpha (q) signalling events	0.000273689	0.0103147	0.498493	-1.63367	141	down	*
REACTOME	Signaling by GPCR	3.62281e-08	1.20122e-05	0.719513	-1.63111	536	down	***
REACTOME	M Phase	1.61286e-05	0.00133695	0.57561	1.62828	315	up	**
REACTOME	Toll Like Receptor 9 (TLR9) Cascade	0.00241048	0.0499529	0.431708	-1.61119	81	down	*
REACTOME	Hemostasis	1.74889e-07	3.12244e-05	0.690132	-1.59895	488	down	***
REACTOME	RHO GTPases Activate Formins	0.00201998	0.0438165	0.431708	1.59771	120	up	*
REACTOME	Intra-Golgi and retrograde Golgi-to-ER traffic	0.000374932	0.0127973	0.498493	1.59129	184	up	*
REACTOME	Organelle biogenesis and maintenance	0.000266769	0.0103147	0.498493	1.58864	236	up	*
REACTOME	GPCR downstream signalling	2.9823e-07	4.61461e-05	0.674963	-1.5815	489	down	***
REACTOME	Mitotic Metaphase and Anaphase	0.000503278	0.0162237	0.477271	1.57064	207	up	*
REACTOME	ESR-mediated signaling	0.00101266	0.0267088	0.45506	-1.56777	148	down	*
REACTOME	Mitotic Anaphase	0.000908914	0.0254167	0.477271	1.5626	206	up	*
REACTOME	Mitotic G2-G2/M phases	0.00196759	0.0430829	0.35482	1.5341	176	up	*
REACTOME	Intracellular signaling by second messengers	0.00117335	0.0288671	0.45506	-1.38697	267	down	*
REACTOME	Cytokine Signaling in Immune system	3.50782e-05	0.0020876	0.557332	-1.37039	710	down	**

## Sheet: Table S8
Table S8. Pathway analysis Indolent vs Intermediate
database	pathway	pval	padj	log2err	NES	size	state	pvlabel
HALLMARK	HALLMARK_EPITHELIAL_MESENCHYMAL_TRANSITION	9.18216e-30	4.59108e-28	1.41728	-3.12528	184	down	***
HALLMARK	HALLMARK_TNFA_SIGNALING_VIA_NFKB	3.42765e-16	8.56911e-15	1.0377	-2.52346	189	down	***
HALLMARK	HALLMARK_MYOGENESIS	1.85176e-12	2.31471e-11	0.898671	-2.41069	162	down	***
HALLMARK	HALLMARK_APICAL_JUNCTION	8.53518e-13	1.42253e-11	0.921426	-2.40333	163	down	***
HALLMARK	HALLMARK_TGF_BETA_SIGNALING	1.06846e-07	6.67788e-07	0.704976	-2.36886	52	down	***
HALLMARK	HALLMARK_COAGULATION	4.56438e-08	3.80365e-07	0.719513	-2.2261	97	down	***
HALLMARK	HALLMARK_ANGIOGENESIS	1.50529e-05	5.01765e-05	0.593325	-2.18446	29	down	***
HALLMARK	HALLMARK_CHOLESTEROL_HOMEOSTASIS	8.65702e-06	3.09179e-05	0.593325	-2.09488	67	down	***
HALLMARK	HALLMARK_UV_RESPONSE_UP	1.3238e-07	7.35446e-07	0.690132	-2.09161	133	down	***
HALLMARK	HALLMARK_COMPLEMENT	1.7608e-08	1.7608e-07	0.733762	-2.08736	168	down	***
HALLMARK	HALLMARK_INFLAMMATORY_RESPONSE	7.79639e-08	5.56885e-07	0.704976	-2.00634	179	down	***
HALLMARK	HALLMARK_APOPTOSIS	7.88146e-07	3.94073e-06	0.659444	-1.9889	144	down	***
HALLMARK	HALLMARK_HYPOXIA	1.64841e-06	6.86836e-06	0.643552	-1.904	168	down	***
HALLMARK	HALLMARK_KRAS_SIGNALING_UP	2.01555e-06	7.75211e-06	0.627257	-1.87736	170	down	***
HALLMARK	HALLMARK_MITOTIC_SPINDLE	9.89004e-07	4.49547e-06	0.643552	-1.87556	187	down	***
HALLMARK	HALLMARK_UV_RESPONSE_DN	3.94642e-05	0.000123326	0.557332	-1.8272	135	down	***
HALLMARK	HALLMARK_WNT_BETA_CATENIN_SIGNALING	0.00191833	0.00417027	0.45506	-1.8123	38	down	**
HALLMARK	HALLMARK_REACTIVE_OXYGEN_SPECIES_PATHWAY	0.00173325	0.0039392	0.45506	-1.76917	44	down	**
HALLMARK	HALLMARK_KRAS_SIGNALING_DN	0.000207973	0.000611684	0.518848	1.75752	114	up	***
HALLMARK	HALLMARK_IL6_JAK_STAT3_SIGNALING	0.00229528	0.00478183	0.431708	-1.69494	73	down	**
HALLMARK	HALLMARK_HEDGEHOG_SIGNALING	0.00728863	0.0134975	0.245188	-1.68351	28	down	*
HALLMARK	HALLMARK_XENOBIOTIC_METABOLISM	0.000292232	0.000811755	0.498493	-1.66696	159	down	***
HALLMARK	HALLMARK_P53_PATHWAY	0.000554496	0.0014592	0.477271	-1.6014	182	down	**
HALLMARK	HALLMARK_INTERFERON_ALPHA_RESPONSE	0.00374352	0.00719907	0.431708	-1.59521	87	down	**
HALLMARK	HALLMARK_ANDROGEN_RESPONSE	0.0034353	0.00687061	0.431708	-1.57626	90	down	**
HALLMARK	HALLMARK_INTERFERON_GAMMA_RESPONSE	0.00089535	0.00223837	0.477271	-1.51864	185	down	**
HALLMARK	HALLMARK_MTORC1_SIGNALING	0.0016116	0.00383714	0.45506	-1.50933	187	down	**
HALLMARK	HALLMARK_ADIPOGENESIS	0.00924001	0.0165	0.229089	-1.42118	178	down	*
HALLMARK	HALLMARK_IL2_STAT5_SIGNALING	0.00973349	0.0167819	0.223479	-1.40585	182	down	*
HALLMARK	HALLMARK_HEME_METABOLISM	0.0165403	0.0275672	0.170004	-1.3675	162	down	*
REACTOME	Extracellular matrix organization	9.28445e-21	1.07839e-17	1.17789	-2.58386	252	down	***
REACTOME	Smooth Muscle Contraction	3.32905e-09	4.0702e-07	0.774939	-2.51882	33	down	***
REACTOME	Degradation of the extracellular matrix	2.47554e-11	5.75069e-09	0.863415	-2.43681	116	down	***
REACTOME	Post-translational protein phosphorylation	6.63995e-10	1.02831e-07	0.801216	-2.42104	78	down	***
REACTOME	Cell-extracellular matrix interactions	3.59096e-07	2.87648e-05	0.674963	-2.38893	16	down	***
REACTOME	Regulation of Insulin-like Growth Factor (IGF) transport and uptake by Insulin-like Growth Factor Binding Proteins (IGFBPs)	1.99651e-09	2.72817e-07	0.774939	-2.36341	88	down	***
REACTOME	Platelet degranulation	1.09008e-09	1.58266e-07	0.788187	-2.33746	103	down	***
REACTOME	Elastic fibre formation	3.34558e-07	2.77564e-05	0.674963	-2.32511	41	down	***
REACTOME	Collagen formation	1.50399e-08	1.6637e-06	0.733762	-2.30091	78	down	***
REACTOME	Collagen degradation	4.33451e-07	3.35635e-05	0.674963	-2.28971	54	down	***
REACTOME	Response to elevated platelet cytosolic Ca2+	5.78217e-09	6.716e-07	0.761461	-2.28577	108	down	***
REACTOME	Neutrophil degranulation	3.26069e-17	1.51492e-14	1.06721	-2.25868	394	down	***
REACTOME	Semaphorin interactions	7.50868e-07	5.28565e-05	0.659444	-2.24208	60	down	***
REACTOME	ECM proteoglycans	4.83255e-07	3.6213e-05	0.659444	-2.23543	62	down	***
REACTOME	Integrin cell surface interactions	2.07591e-07	1.85474e-05	0.690132	-2.2258	77	down	***
REACTOME	Collagen biosynthesis and modifying enzymes	7.83532e-07	5.35337e-05	0.659444	-2.21616	58	down	***
REACTOME	Molecules associated with elastic fibres	7.75242e-06	0.000473918	0.593325	-2.19688	34	down	***
REACTOME	RHO GTPases Activate ROCKs	3.50505e-05	0.00159267	0.557332	-2.16201	19	down	**
REACTOME	Crosslinking of collagen fibrils	5.24151e-05	0.00221382	0.557332	-2.15258	16	down	**
REACTOME	Platelet activation, signaling and aggregation	2.87996e-11	6.08194e-09	0.863415	-2.14551	220	down	***
REACTOME	Assembly of collagen fibrils and other multimeric structures	1.08064e-05	0.000643675	0.593325	-2.13381	53	down	***
REACTOME	RHO GTPases activate CIT	6.86248e-05	0.00279676	0.538434	-2.12369	20	down	**
REACTOME	Non-integrin membrane-ECM interactions	1.65826e-05	0.000837419	0.57561	-2.10622	49	down	***
REACTOME	Laminin interactions	0.000142199	0.00532786	0.518848	-2.06149	28	down	**
REACTOME	Leishmania infection	2.09175e-08	2.20869e-06	0.733762	-2.05405	187	down	***
REACTOME	RHO GTPases activate PAKs	0.000282726	0.00925031	0.498493	-2.01695	22	down	**
REACTOME	Innate Immune System	1.28521e-19	9.9518e-17	1.14219	-2.0155	814	down	***
REACTOME	Hemostasis	1.82291e-13	6.04947e-11	0.943632	-2.00466	488	down	***
REACTOME	Other semaphorin interactions	0.000662335	0.0158619	0.477271	-1.99592	18	down	*
REACTOME	Sema4D induced cell migration and growth-cone collapse	0.000438742	0.01274	0.498493	-1.984	20	down	*
REACTOME	Antigen processing-Cross presentation	1.36052e-05	0.000752498	0.593325	-1.98188	81	down	***
REACTOME	Signal regulatory protein family interactions	0.00106653	0.0233731	0.45506	-1.97281	14	down	*
REACTOME	RHO GTPases activate PKNs	0.00043176	0.01274	0.498493	-1.97155	32	down	*
REACTOME	L1CAM interactions	1.87217e-05	0.000925329	0.57561	-1.96156	96	down	***
REACTOME	Sema4D in semaphorin signaling	0.000555568	0.0145207	0.477271	-1.95507	24	down	*
REACTOME	Nervous system development	3.17647e-12	9.22366e-10	0.898671	-1.95133	491	down	***
REACTOME	Cell surface interactions at the vascular wall	1.61544e-05	0.000837419	0.57561	-1.94876	105	down	***
REACTOME	NR1H2 and NR1H3-mediated signaling	0.000211184	0.00743305	0.518848	-1.94459	39	down	**
REACTOME	Chondroitin sulfate/dermatan sulfate metabolism	0.000239207	0.00805331	0.518848	-1.94259	41	down	**
REACTOME	Signaling by VEGF	1.64098e-05	0.000837419	0.57561	-1.94144	99	down	***
REACTOME	ROS and RNS production in phagocytes	0.000336672	0.0107135	0.498493	-1.93858	31	down	*
REACTOME	Signaling by Receptor Tyrosine Kinases	4.13047e-11	7.38083e-09	0.851339	-1.93446	451	down	***
REACTOME	RHO GTPase Effectors	3.45393e-08	3.48847e-06	0.719513	-1.93132	234	down	***
REACTOME	Defective C1GALT1C1 causes Tn polyagglutination syndrome (TNPS)	0.00182703	0.0347885	0.45506	1.92937	12	up	*
REACTOME	Signaling by Rho GTPases	2.53395e-09	3.27021e-07	0.774939	-1.92931	347	down	***
REACTOME	Axon guidance	1.57923e-11	4.07617e-09	0.863415	-1.92498	472	down	***
REACTOME	Pre-NOTCH Processing in Golgi	0.0009298	0.0211757	0.477271	-1.91785	17	down	*
REACTOME	Plasma lipoprotein assembly	0.00115645	0.0246462	0.45506	-1.91467	10	down	*
REACTOME	Defective GALNT3 causes familial hyperphosphatemic tumoral calcinosis (HFTC)	0.00203585	0.0358279	0.431708	1.91301	12	up	*
REACTOME	Cell-Cell communication	5.19672e-05	0.00221382	0.557332	-1.90603	95	down	**
REACTOME	EPH-Ephrin signaling	5.39129e-05	0.00223642	0.557332	-1.90427	81	down	**
REACTOME	Collagen chain trimerization	0.000499431	0.0135265	0.477271	-1.89939	38	down	*
REACTOME	Signaling by NTRK1 (TRKA)	2.17195e-05	0.00105113	0.57561	-1.89395	104	down	**
REACTOME	Signaling by BMP	0.00132968	0.0273348	0.45506	-1.89284	23	down	*
REACTOME	IRAK4 deficiency (TLR2/4)	0.00166846	0.0322986	0.45506	-1.88597	10	down	*
REACTOME	Caspase activation via extrinsic apoptotic signalling pathway	0.00152106	0.030635	0.45506	-1.8803	24	down	*
REACTOME	MET activates PTK2 signaling	0.00190173	0.0348525	0.45506	-1.87841	28	down	*
REACTOME	NOTCH4 Intracellular Domain Regulates Transcription	0.00210857	0.0365538	0.431708	-1.87789	16	down	*
REACTOME	Trafficking and processing of endosomal TLR	0.00186302	0.0348525	0.45506	-1.87629	10	down	*
REACTOME	Extra-nuclear estrogen signaling	0.000174624	0.0063383	0.518848	-1.868	67	down	**
REACTOME	Regulation of actin dynamics for phagocytic cup formation	0.000428029	0.01274	0.498493	-1.86684	55	down	*
REACTOME	Integrin signaling	0.0010598	0.0233731	0.45506	-1.8661	26	down	*
REACTOME	Signal Transduction	4.55185e-26	1.05739e-22	1.32672	-1.85809	1901	down	***
REACTOME	FCGR3A-mediated phagocytosis	0.000500768	0.0135265	0.477271	-1.85271	55	down	*
REACTOME	Leishmania phagocytosis	0.000500768	0.0135265	0.477271	-1.85271	55	down	*
REACTOME	Parasite infection	0.000500768	0.0135265	0.477271	-1.85271	55	down	*
REACTOME	MET promotes cell motility	0.000757831	0.0179637	0.477271	-1.84961	39	down	*
REACTOME	Signaling by NTRKs	3.66107e-05	0.00160465	0.557332	-1.84562	123	down	**
REACTOME	RHO GTPases Activate WASPs and WAVEs	0.000971101	0.0219016	0.477271	-1.84539	33	down	*
REACTOME	Muscle contraction	1.16391e-05	0.000675943	0.593325	-1.83648	149	down	***
REACTOME	Metabolism of fat-soluble vitamins	0.00130805	0.0271303	0.45506	-1.83439	31	down	*
REACTOME	Defective B3GALTL causes Peters-plus syndrome (PpS)	0.00112857	0.0242748	0.45506	-1.83227	33	down	*
REACTOME	Signaling by NOTCH1	0.000428512	0.01274	0.498493	-1.82316	65	down	*
REACTOME	NR1H3 & NR1H2 regulate gene expression linked to cholesterol transport and efflux	0.00155059	0.030635	0.45506	-1.82139	31	down	*
REACTOME	Potential therapeutics for SARS	0.000558902	0.0145207	0.477271	-1.81556	71	down	*
REACTOME	Diseases associated with glycosaminoglycan metabolism	0.00195778	0.0352552	0.431708	-1.80925	36	down	*
REACTOME	Constitutive Signaling by NOTCH1 HD+PEST Domain Mutants	0.000587581	0.0145207	0.477271	-1.80765	50	down	*
REACTOME	Constitutive Signaling by NOTCH1 PEST Domain Mutants	0.000587581	0.0145207	0.477271	-1.80765	50	down	*
REACTOME	Signaling by NOTCH1 HD+PEST Domain Mutants in Cancer	0.000587581	0.0145207	0.477271	-1.80765	50	down	*
REACTOME	Signaling by NOTCH1 PEST Domain Mutants in Cancer	0.000587581	0.0145207	0.477271	-1.80765	50	down	*
REACTOME	Signaling by NOTCH1 in Cancer	0.000587581	0.0145207	0.477271	-1.80765	50	down	*
REACTOME	Peptide hormone metabolism	0.00112628	0.0242748	0.45506	-1.79651	54	down	*
REACTOME	Signaling by TGFB family members	0.000181659	0.00649221	0.518848	-1.78156	94	down	**
REACTOME	EPHB-mediated forward signaling	0.00176685	0.0339206	0.45506	-1.78071	39	down	*
REACTOME	Fcgamma receptor (FCGR) dependent phagocytosis	0.00045814	0.0130886	0.498493	-1.77802	76	down	*
REACTOME	N-glycan trimming in the ER and Calnexin/Calreticulin cycle	0.00191663	0.0348525	0.45506	-1.77695	33	down	*
REACTOME	Infectious disease	7.47222e-11	1.23985e-08	0.839089	-1.77301	670	down	***
REACTOME	Anti-inflammatory response favouring Leishmania parasite infection	0.000220208	0.0075227	0.518848	-1.7705	111	down	**
REACTOME	Leishmania parasite growth and survival	0.000220208	0.0075227	0.518848	-1.7705	111	down	**
REACTOME	Signaling by Interleukins	3.30961e-07	2.77564e-05	0.674963	-1.76886	365	down	***
REACTOME	Developmental Biology	3.9318e-11	7.38083e-09	0.851339	-1.76456	733	down	***
REACTOME	Immune System	2.14598e-19	1.24628e-16	1.14219	-1.76042	1697	down	***
REACTOME	Nuclear Events (kinase and transcription factor activation)	0.00155615	0.030635	0.45506	-1.75969	54	down	*
REACTOME	Synthesis of substrates in N-glycan biosythesis	0.00160773	0.0313845	0.45506	-1.75651	54	down	*
REACTOME	Glycosaminoglycan metabolism	0.000462015	0.0130886	0.498493	-1.75494	105	down	*
REACTOME	Signaling by Nuclear Receptors	1.46386e-05	0.000790825	0.593325	-1.75217	206	down	***
REACTOME	Binding and Uptake of Ligands by Scavenger Receptors	0.00283042	0.0459754	0.431708	-1.74797	37	down	*
REACTOME	Interleukin-4 and Interleukin-13 signaling	0.000563217	0.0145207	0.477271	-1.73913	89	down	*
REACTOME	Oncogenic MAPK signaling	0.0012457	0.02607	0.45506	-1.73286	77	down	*
REACTOME	Clathrin-mediated endocytosis	0.000101991	0.00401567	0.538434	-1.73147	126	down	**
REACTOME	SARS-CoV Infections	0.000115078	0.00439857	0.538434	-1.72852	133	down	**
REACTOME	Regulation of PTEN gene transcription	0.00308442	0.0494145	0.431708	-1.7285	53	down	*
REACTOME	VEGFA-VEGFR2 Pathway	0.000395173	0.0122398	0.498493	-1.72666	91	down	*
REACTOME	ADORA2B mediated anti-inflammatory cytokines production	0.00081836	0.0188638	0.477271	-1.71911	79	down	*
REACTOME	ER-Phagosome pathway	0.0020897	0.0364991	0.431708	-1.69482	69	down	*
REACTOME	Unfolded Protein Response (UPR)	0.00228537	0.0384703	0.431708	-1.68899	83	down	*
REACTOME	Signaling by NOTCH	0.000258517	0.00857908	0.498493	-1.68258	161	down	**
REACTOME	Signaling by NOTCH4	0.00201987	0.0358179	0.431708	-1.68202	73	down	*
REACTOME	Disease	1.54259e-13	5.97239e-11	0.943632	-1.67867	1273	down	***
REACTOME	G alpha (12/13) signalling events	0.00215959	0.0368878	0.431708	-1.65763	70	down	*
REACTOME	Vesicle-mediated transport	8.67631e-08	8.39794e-06	0.704976	-1.65114	597	down	***
REACTOME	Beta-catenin independent WNT signaling	0.000437887	0.01274	0.498493	-1.65095	134	down	*
REACTOME	ESR-mediated signaling	0.00080858	0.0188638	0.477271	-1.63423	148	down	*
REACTOME	Programmed Cell Death	0.000390448	0.0122398	0.498493	-1.63313	164	down	*
REACTOME	Diseases of signal transduction by growth factor receptors and second messengers	3.42719e-05	0.00159267	0.557332	-1.62038	347	down	**
REACTOME	Toll-like Receptor Cascades	0.000661047	0.0158619	0.477271	-1.6181	133	down	*
REACTOME	Rho GTPase cycle	0.0018999	0.0348525	0.45506	-1.59672	123	down	*
REACTOME	Signaling by GPCR	1.69579e-06	0.000112552	0.643552	-1.59583	536	down	***
REACTOME	G alpha (s) signalling events	0.00199222	0.0355994	0.431708	-1.59547	104	down	*
REACTOME	Transcriptional regulation by RUNX2	0.00274598	0.044922	0.431708	-1.59517	106	down	*
REACTOME	Cytokine Signaling in Immune system	1.48954e-07	1.38408e-05	0.690132	-1.59421	710	down	***
REACTOME	Apoptosis	0.00106432	0.0233731	0.45506	-1.59057	154	down	*
REACTOME	GPCR downstream signalling	7.15604e-06	0.000449283	0.610527	-1.57744	489	down	***
REACTOME	PTEN Regulation	0.00268722	0.0442725	0.431708	-1.57568	123	down	*
REACTOME	Membrane Trafficking	4.72433e-06	0.000304851	0.610527	-1.54874	562	down	***
REACTOME	Cellular responses to external stimuli	8.05048e-05	0.00322436	0.538434	-1.51157	463	down	**
REACTOME	MAPK family signaling cascades	0.000820166	0.0188638	0.477271	-1.49919	282	down	*
REACTOME	RAF/MAP kinase cascade	0.00154048	0.030635	0.45506	-1.49649	243	down	*
REACTOME	MAPK1/MAPK3 signaling	0.00188394	0.0348525	0.45506	-1.48518	249	down	*
REACTOME	GPCR ligand binding	0.00265749	0.0440953	0.431708	-1.45975	257	down	*
REACTOME	Cellular responses to stress	0.000316548	0.0102131	0.498493	-1.44899	455	down	*
REACTOME	Asparagine N-linked glycosylation	0.00239451	0.0400176	0.431708	-1.44073	268	down	*
REACTOME	Neuronal System	0.00192041	0.0348525	0.45506	-1.4402	293	down	*
REACTOME	Metabolism of proteins	5.88244e-07	4.27029e-05	0.659444	-1.41672	1616	down	***
REACTOME	Post-translational protein modification	1.2539e-05	0.000710443	0.593325	-1.40578	1147	down	***
REACTOME	Transport of small molecules	0.00212986	0.0366494	0.431708	-1.35226	561	down	*
REACTOME	Adaptive Immune System	0.00284996	0.0459754	0.35482	-1.32528	637	down	*

## Sheet: Table S9
Table S9. Pathway analysis Intermediate vs Aggressive
database	pathway	pval	padj	log2err	NES	size	state	pvlabel
HALLMARK	HALLMARK_EPITHELIAL_MESENCHYMAL_TRANSITION	7.84862e-32	3.92431e-30	1.46752	2.96465	184	up	***
HALLMARK	HALLMARK_G2M_CHECKPOINT	8.14319e-24	2.0358e-22	1.26274	2.75793	181	up	***
HALLMARK	HALLMARK_E2F_TARGETS	2.6302e-21	4.38366e-20	1.19534	2.64136	182	up	***
HALLMARK	HALLMARK_GLYCOLYSIS	1.83685e-14	2.29606e-13	0.975995	2.37906	172	up	***
HALLMARK	HALLMARK_APICAL_JUNCTION	2.65108e-14	2.65108e-13	0.975995	2.36439	163	up	***
HALLMARK	HALLMARK_MITOTIC_SPINDLE	6.0528e-13	5.044e-12	0.921426	2.26841	187	up	***
HALLMARK	HALLMARK_HYPOXIA	3.18587e-10	2.27562e-09	0.814036	2.17107	168	up	***
HALLMARK	HALLMARK_MYOGENESIS	1.02388e-09	6.39922e-09	0.788187	2.12772	162	up	***
HALLMARK	HALLMARK_ANGIOGENESIS	3.25634e-05	0.000135681	0.557332	2.09364	29	up	***
HALLMARK	HALLMARK_MTORC1_SIGNALING	2.01079e-08	1.1171e-07	0.733762	2.00441	187	up	***
HALLMARK	HALLMARK_DNA_REPAIR	7.00155e-07	3.50078e-06	0.659444	1.939	134	up	***
HALLMARK	HALLMARK_COAGULATION	1.1827e-05	5.37593e-05	0.593325	1.91599	97	up	***
HALLMARK	HALLMARK_SPERMATOGENESIS	0.000298274	0.000994248	0.498493	1.7958	87	up	***
HALLMARK	HALLMARK_ALLOGRAFT_REJECTION	9.05894e-05	0.000348421	0.538434	-1.69178	156	down	***
HALLMARK	HALLMARK_MYC_TARGETS_V1	0.000181237	0.000647274	0.518848	1.66622	183	up	***
HALLMARK	HALLMARK_MYC_TARGETS_V2	0.0121692	0.0305365	0.155355	1.57911	56	up	*
HALLMARK	HALLMARK_HEDGEHOG_SIGNALING	0.0189815	0.0412641	0.129547	1.57728	28	up	*
HALLMARK	HALLMARK_XENOBIOTIC_METABOLISM	0.00307844	0.00962012	0.291091	1.54628	159	up	**
HALLMARK	HALLMARK_INTERFERON_ALPHA_RESPONSE	0.0090812	0.0252255	0.175004	1.53405	87	up	*
HALLMARK	HALLMARK_UNFOLDED_PROTEIN_RESPONSE	0.0122844	0.0305365	0.1485	1.49435	102	up	*
HALLMARK	HALLMARK_UV_RESPONSE_UP	0.0128253	0.0305365	0.14247	1.45846	133	up	*
HALLMARK	HALLMARK_ESTROGEN_RESPONSE_LATE	0.00896752	0.0252255	0.167659	1.45835	174	up	*
HALLMARK	HALLMARK_KRAS_SIGNALING_UP	0.0138737	0.0315311	0.134647	1.42512	170	up	*
REACTOME	Collagen formation	2.96435e-17	2.2954e-14	1.06721	2.72547	78	up	***
REACTOME	Collagen biosynthesis and modifying enzymes	8.39217e-14	3.24917e-11	0.954542	2.64806	58	up	***
REACTOME	Assembly of collagen fibrils and other multimeric structures	2.63486e-12	7.65099e-10	0.898671	2.54398	53	up	***
REACTOME	Collagen chain trimerization	1.52077e-10	3.21158e-08	0.826657	2.48494	38	up	***
REACTOME	Collagen degradation	8.12376e-10	1.45165e-07	0.801216	2.41935	54	up	***
REACTOME	Extracellular matrix organization	7.89172e-21	9.16623e-18	1.17789	2.40671	252	up	***
REACTOME	Degradation of the extracellular matrix	1.9027e-12	6.31425e-10	0.898671	2.34827	116	up	***
REACTOME	ECM proteoglycans	3.76926e-09	4.60842e-07	0.761461	2.33367	62	up	***
REACTOME	Post-translational protein phosphorylation	1.00964e-09	1.67529e-07	0.788187	2.31453	78	up	***
REACTOME	MET activates PTK2 signaling	2.66437e-07	1.76838e-05	0.674963	2.29515	28	up	***
REACTOME	Regulation of Insulin-like Growth Factor (IGF) transport and uptake by Insulin-like Growth Factor Binding Proteins (IGFBPs)	2.03786e-09	2.94374e-07	0.774939	2.27704	88	up	***
REACTOME	Integrin cell surface interactions	6.57004e-09	7.26771e-07	0.761461	2.26817	77	up	***
REACTOME	Non-integrin membrane-ECM interactions	1.53023e-07	1.11085e-05	0.690132	2.25301	49	up	***
REACTOME	G2/M Checkpoints	6.52138e-11	1.68324e-08	0.839089	2.24949	121	up	***
REACTOME	Activation of ATR in response to replication stress	8.00318e-07	4.64785e-05	0.659444	2.23741	36	up	***
REACTOME	DNA Replication	1.45446e-10	3.21158e-08	0.826657	2.22566	118	up	***
REACTOME	Activation of the pre-replicative complex	1.17766e-06	6.3621e-05	0.643552	2.21255	31	up	***
REACTOME	DNA strand elongation	1.14754e-06	6.34701e-05	0.643552	2.21187	30	up	***
REACTOME	Cell Cycle Checkpoints	2.07237e-15	9.62822e-13	1.00732	2.21185	233	up	***
REACTOME	Translocation of ZAP-70 to Immunological synapse	0.00029363	0.00688993	0.498493	-2.18171	10	down	**
REACTOME	Homology Directed Repair	2.68937e-08	2.40953e-06	0.733762	2.17752	94	up	***
REACTOME	Synthesis of DNA	8.0154e-09	8.46353e-07	0.74774	2.16788	111	up	***
REACTOME	Unwinding of DNA	9.91543e-06	0.000418083	0.593325	2.15105	12	up	***
REACTOME	Crosslinking of collagen fibrils	7.55439e-06	0.000327977	0.610527	2.1482	16	up	***
REACTOME	Generation of second messenger molecules	0.000195115	0.00492665	0.518848	-2.13857	22	down	**
REACTOME	MET promotes cell motility	2.94019e-06	0.00014532	0.627257	2.12885	39	up	***
REACTOME	Phosphorylation of CD3 and TCR zeta chains	0.000725045	0.0143956	0.477271	-2.12718	13	down	*
REACTOME	Syndecan interactions	1.08726e-05	0.000428087	0.593325	2.11716	24	up	***
REACTOME	DNA Replication Pre-Initiation	5.40829e-07	3.30617e-05	0.659444	2.11189	77	up	***
REACTOME	DNA Double-Strand Break Repair	1.94793e-08	1.96741e-06	0.733762	2.10508	120	up	***
REACTOME	Laminin interactions	1.75635e-05	0.0006375	0.57561	2.09532	28	up	***
REACTOME	Immunoregulatory interactions between a Lymphoid and a non-Lymphoid cell	2.15216e-06	0.000108684	0.627257	-2.09029	93	down	***
REACTOME	HDR through Homologous Recombination (HRR) or Single Strand Annealing (SSA)	9.1795e-07	5.20097e-05	0.659444	2.07568	88	up	***
REACTOME	NCAM1 interactions	1.23159e-05	0.00046741	0.593325	2.07492	33	up	***
REACTOME	Binding and Uptake of Ligands by Scavenger Receptors	1.52523e-05	0.000562399	0.593325	2.064	37	up	***
REACTOME	Resolution of D-Loop Structures	2.26423e-05	0.000758559	0.57561	2.06364	31	up	***
REACTOME	Cell Cycle	1.67553e-21	3.89225e-18	1.20398	2.05313	560	up	***
REACTOME	Resolution of D-loop Structures through Synthesis-Dependent Strand Annealing (SDSA)	3.51306e-05	0.00111792	0.557332	2.03526	25	up	**
REACTOME	Resolution of D-loop Structures through Holliday Junction Intermediates	3.49624e-05	0.00111792	0.557332	2.03304	30	up	**
REACTOME	HDR through Homologous Recombination (HRR)	4.25481e-06	0.000197679	0.610527	2.03292	63	up	***
REACTOME	Presynaptic phase of homologous DNA pairing and strand exchange	3.06553e-05	0.00100299	0.557332	2.03053	37	up	**
REACTOME	Cell Cycle, Mitotic	4.2364e-17	2.46029e-14	1.06721	2.0252	452	up	***
REACTOME	Homologous DNA Pairing and Strand Exchange	5.15004e-05	0.00153379	0.557332	2.01566	40	up	**
REACTOME	Diseases of glycosylation	3.12732e-07	2.01799e-05	0.674963	2.00869	122	up	***
REACTOME	Mitotic Prometaphase	3.17414e-08	2.73093e-06	0.719513	1.99229	174	up	***
REACTOME	Chondroitin sulfate biosynthesis	0.000257746	0.00618287	0.498493	1.97834	16	up	**
REACTOME	S Phase	1.75268e-07	1.23378e-05	0.690132	1.97017	150	up	***
REACTOME	Kinesins	5.37508e-05	0.00158055	0.557332	1.96134	50	up	**
REACTOME	Assembly of the pre-replicative complex	4.65606e-05	0.00142316	0.557332	1.96012	62	up	**
REACTOME	Separation of Sister Chromatids	1.40621e-07	1.05375e-05	0.690132	1.95845	164	up	***
REACTOME	Costimulation by the CD28 family	7.33181e-05	0.00202759	0.538434	-1.95722	57	down	**
REACTOME	Activation of APC/C and APC/C:Cdc20 mediated degradation of mitotic proteins	2.2858e-05	0.000758559	0.57561	1.95691	70	up	***
REACTOME	Processing of DNA double-strand break ends	3.94845e-05	0.00123949	0.557332	1.95548	56	up	**
REACTOME	Resolution of Sister Chromatid Cohesion	3.20026e-06	0.000154879	0.627257	1.95362	105	up	***
REACTOME	Switching of origins to a post-replicative state	1.05913e-05	0.000428087	0.593325	1.94955	84	up	***
REACTOME	Diseases associated with O-glycosylation of proteins	4.96394e-05	0.00149756	0.557332	1.94944	55	up	**
REACTOME	G1/S-Specific Transcription	0.000258174	0.00618287	0.498493	1.94915	26	up	**
REACTOME	APC/C-mediated degradation of cell cycle proteins	1.967e-05	0.000671963	0.57561	1.94732	81	up	***
REACTOME	Regulation of mitotic cell cycle	1.967e-05	0.000671963	0.57561	1.94732	81	up	***
REACTOME	Polo-like kinase mediated events	0.000551458	0.0113366	0.477271	1.93759	16	up	*
REACTOME	Mitotic Spindle Checkpoint	1.2475e-05	0.00046741	0.593325	1.93523	101	up	***
REACTOME	Smooth Muscle Contraction	0.000153426	0.00396009	0.518848	1.93441	33	up	**
REACTOME	Signaling by MET	1.82459e-05	0.0006422	0.57561	1.93399	73	up	***
REACTOME	G1/S Transition	1.36264e-06	7.19414e-05	0.643552	1.92462	123	up	***
REACTOME	Mitotic Metaphase and Anaphase	2.69685e-08	2.40953e-06	0.733762	1.92307	207	up	***
REACTOME	L1CAM interactions	1.00786e-05	0.000418083	0.593325	1.92139	96	up	***
REACTOME	APC/C:Cdc20 mediated degradation of mitotic proteins	6.82082e-05	0.00190901	0.538434	1.91252	69	up	**
REACTOME	Mitotic Anaphase	3.90503e-08	3.23978e-06	0.719513	1.91057	206	up	***
REACTOME	Protein-protein interactions at synapses	6.60166e-05	0.0018702	0.538434	1.89856	64	up	**
REACTOME	RHO GTPase Effectors	4.19071e-08	3.35691e-06	0.719513	1.8823	234	up	***
REACTOME	Amplification of signal from unattached kinetochores via a MAD2 inhibitory signal	5.82809e-05	0.00167144	0.557332	1.87849	84	up	**
REACTOME	Amplification of signal from the kinetochores	5.82809e-05	0.00167144	0.557332	1.87849	84	up	**
REACTOME	Regulation of APC/C activators between G1/S and early anaphase	8.72376e-05	0.00238415	0.538434	1.87698	74	up	**
REACTOME	RHO GTPases Activate Formins	1.16988e-05	0.00045294	0.593325	1.87667	120	up	***
REACTOME	Retrograde neurotrophin signalling	0.00117469	0.0214866	0.45506	1.87441	12	up	*
REACTOME	Anchoring fibril formation	0.00104554	0.0195871	0.45506	1.87375	13	up	*
REACTOME	M Phase	4.64e-10	8.98227e-08	0.814036	1.8734	315	up	***
REACTOME	Phosphorylation of the APC/C	0.00075522	0.0147427	0.477271	1.87174	20	up	*
REACTOME	COPI-dependent Golgi-to-ER retrograde traffic	9.20552e-05	0.00248656	0.538434	1.86293	88	up	**
REACTOME	Condensation of Prometaphase Chromosomes	0.00131402	0.0238474	0.45506	1.86151	10	up	*
REACTOME	Elastic fibre formation	0.000405676	0.00897511	0.498493	1.85948	41	up	**
REACTOME	Mitotic G1 phase and G1/S transition	6.9594e-06	0.000310898	0.610527	1.85724	141	up	***
REACTOME	APC/C:Cdh1 mediated degradation of Cdc20 and other APC/C:Cdh1 targeted proteins in late mitosis/early G1	0.000101029	0.00269759	0.538434	1.85184	68	up	**
REACTOME	Diseases associated with glycosaminoglycan metabolism	0.00108071	0.0199969	0.45506	1.84922	36	up	*
REACTOME	O-glycosylation of TSR domain-containing proteins	0.000413585	0.00906375	0.498493	1.84641	34	up	**
REACTOME	Orc1 removal from chromatin	0.000165089	0.00421431	0.518848	1.84554	64	up	**
REACTOME	Chondroitin sulfate/dermatan sulfate metabolism	0.000537895	0.0111565	0.477271	1.84391	41	up	*
REACTOME	Defective B3GALTL causes Peters-plus syndrome (PpS)	0.000625945	0.012755	0.477271	1.84017	33	up	*
REACTOME	APC:Cdc20 mediated degradation of cell cycle proteins prior to satisfation of the cell cycle checkpoint	0.000306869	0.00705798	0.498493	1.83895	67	up	**
REACTOME	DNA Repair	1.14284e-07	8.84942e-06	0.704976	1.83639	260	up	***
REACTOME	Mitotic G2-G2/M phases	1.67696e-06	8.65684e-05	0.643552	1.8363	176	up	***
REACTOME	Receptor-type tyrosine-protein phosphatases	0.00184155	0.0321649	0.45506	1.83524	14	up	*
REACTOME	Cell junction organization	0.000466193	0.0100649	0.498493	1.83086	66	up	*
REACTOME	G2/M Transition	4.12966e-06	0.00019578	0.610527	1.82673	174	up	***
REACTOME	Dissolution of Fibrin Clot	0.0022413	0.0374571	0.431708	1.82406	10	up	*
REACTOME	EML4 and NUDC in mitotic spindle formation	4.514e-05	0.00139814	0.557332	1.82359	100	up	**
REACTOME	G2/M DNA damage checkpoint	0.000893325	0.0170098	0.477271	1.82341	54	up	*
REACTOME	Signaling by PDGF	0.000496947	0.0105909	0.477271	1.81706	53	up	*
REACTOME	FCERI mediated Ca+2 mobilization	0.00323428	0.0470278	0.431708	-1.81577	32	down	*
REACTOME	Deposition of new CENPA-containing nucleosomes at the centromere	0.00254165	0.03859	0.344521	1.80793	22	up	*
REACTOME	Nucleosome assembly	0.00254165	0.03859	0.344521	1.80793	22	up	*
REACTOME	Signaling by Rho GTPases	4.20477e-09	4.88383e-07	0.761461	1.80627	347	up	***
REACTOME	EPH-Ephrin signaling	0.00024433	0.006103	0.498493	1.80398	81	up	**
REACTOME	Synaptic adhesion-like molecules	0.00231228	0.0376832	0.431708	1.80162	17	up	*
REACTOME	Cdc20:Phospho-APC/C mediated degradation of Cyclin A	0.000687129	0.0137604	0.477271	1.79955	66	up	*
REACTOME	TP53 Regulates Transcription of Genes Involved in G1 Cell Cycle Arrest	0.00253656	0.03859	0.35482	1.79713	13	up	*
REACTOME	Inactivation of APC/C via direct inhibition of the APC/C complex	0.0024189	0.037712	0.35482	1.79398	21	up	*
REACTOME	Inhibition of the proteolytic activity of APC/C required for the onset of anaphase by mitotic spindle checkpoint components	0.0024189	0.037712	0.35482	1.79398	21	up	*
REACTOME	Plasma lipoprotein remodeling	0.0030356	0.0452033	0.431708	1.78615	17	up	*
REACTOME	Antigen processing-Cross presentation	0.000337443	0.0076105	0.498493	1.78531	81	up	**
REACTOME	Centrosome maturation	0.000256128	0.00618287	0.498493	1.78526	73	up	**
REACTOME	Recruitment of mitotic centrosome proteins and complexes	0.000256128	0.00618287	0.498493	1.78526	73	up	**
REACTOME	Defective GALNT12 causes colorectal cancer 1 (CRCS1)	0.0033389	0.0481755	0.310777	1.78336	12	up	*
REACTOME	AURKA Activation by TPX2	0.000467933	0.0100649	0.498493	1.77249	64	up	*
REACTOME	Resolution of Abasic Sites (AP sites)	0.00143293	0.0258039	0.45506	1.77049	37	up	*
REACTOME	CDK-mediated phosphorylation and removal of Cdc6	0.00108463	0.0199969	0.45506	1.77	66	up	*
REACTOME	Platelet degranulation	0.000147483	0.00384946	0.518848	1.76555	103	up	**
REACTOME	Diseases of metabolism	4.88551e-06	0.00022253	0.610527	1.76072	204	up	***
REACTOME	A tetrasaccharide linker sequence is required for GAG synthesis	0.00353008	0.0493998	0.291091	1.75973	22	up	*
REACTOME	Recruitment of NuMA to mitotic centrosomes	0.000518507	0.0109499	0.477271	1.75236	81	up	*
REACTOME	WNT5A-dependent internalization of FZD4	0.0032391	0.0470278	0.310777	1.75093	15	up	*
REACTOME	MHC class II antigen presentation	0.000532291	0.0111398	0.477271	1.74813	98	up	*
REACTOME	Axon guidance	1.17032e-09	1.81244e-07	0.788187	1.74704	472	up	***
REACTOME	Plasma lipoprotein assembly, remodeling, and clearance	0.00212812	0.0358234	0.431708	1.74463	52	up	*
REACTOME	Chromosome Maintenance	0.000814475	0.0156366	0.477271	1.74208	77	up	*
REACTOME	Response to elevated platelet cytosolic Ca2+	0.000347347	0.00775852	0.498493	1.74061	108	up	**
REACTOME	Neurexins and neuroligins	0.00249082	0.0385745	0.335069	1.73849	42	up	*
REACTOME	Resolution of AP sites via the multiple-nucleotide patch replacement pathway	0.00338362	0.0485194	0.297233	1.73392	24	up	*
REACTOME	Nervous system development	2.15426e-09	2.94374e-07	0.774939	1.72159	491	up	***
REACTOME	Golgi-to-ER retrograde transport	0.000320467	0.00729848	0.498493	1.71546	121	up	**
REACTOME	Autodegradation of Cdh1 by Cdh1:APC/C	0.00231971	0.0376832	0.431708	1.71489	60	up	*
REACTOME	NCAM signaling for neurite out-growth	0.00229563	0.0376832	0.344521	1.71221	53	up	*
REACTOME	Regulation of TP53 Activity through Phosphorylation	0.000787644	0.0152475	0.477271	1.71032	82	up	*
REACTOME	APC/C:Cdc20 mediated degradation of Securin	0.00168784	0.0297034	0.45506	1.70724	62	up	*
REACTOME	The role of GTSE1 in G2/M progression after G2 checkpoint	0.00188768	0.0327245	0.45506	1.70632	65	up	*
REACTOME	ABC transporter disorders	0.00211649	0.0358234	0.431708	1.6993	65	up	*
REACTOME	O-linked glycosylation	0.000657846	0.0132885	0.477271	1.69787	92	up	*
REACTOME	Loss of Nlp from mitotic centrosomes	0.00238142	0.037712	0.431708	1.68297	61	up	*
REACTOME	Loss of proteins required for interphase microtubule organization from the centrosome	0.00238142	0.037712	0.431708	1.68297	61	up	*
REACTOME	Regulation of PLK1 Activity at G2/M Transition	0.00240964	0.037712	0.326352	1.65036	79	up	*
REACTOME	Cell-Cell communication	0.00200779	0.0345489	0.35482	1.64431	95	up	*
REACTOME	PCP/CE pathway	0.00227736	0.0376832	0.335069	1.62856	85	up	*
REACTOME	Mitochondrial translation initiation	0.00348767	0.0491022	0.269842	1.60656	82	up	*
REACTOME	Intra-Golgi and retrograde Golgi-to-ER traffic	0.000291312	0.00688993	0.498493	1.60654	184	up	**
REACTOME	Metabolism of carbohydrates	0.000301959	0.00701451	0.498493	1.54789	241	up	**
REACTOME	Developmental Biology	2.48492e-07	1.69778e-05	0.674963	1.52419	733	up	***
REACTOME	Signaling by Receptor Tyrosine Kinases	1.80172e-05	0.0006422	0.57561	1.51409	451	up	***
REACTOME	Vesicle-mediated transport	7.6241e-06	0.000327977	0.610527	1.50296	597	up	***
REACTOME	Post-translational protein modification	3.96166e-07	2.48728e-05	0.674963	1.42527	1147	up	***
REACTOME	Transcriptional Regulation by TP53	0.00300487	0.0451555	0.269842	1.4141	323	up	*
REACTOME	Signal Transduction	3.56664e-09	4.60295e-07	0.774939	1.40068	1901	up	***
REACTOME	Metabolism of proteins	2.47916e-08	2.39962e-06	0.733762	1.39415	1616	up	***
REACTOME	Disease	7.53514e-07	4.48824e-05	0.659444	1.38726	1273	up	***
REACTOME	Membrane Trafficking	0.000744059	0.0146479	0.477271	1.3835	562	up	*
REACTOME	Infectious disease	0.00301296	0.0451555	0.265217	1.30891	670	up	*
REACTOME	Metabolism	0.00309969	0.0458636	0.260821	1.20509	1675	up	*

## Sheet: Table S10
Table S10. Pairwise Spearman correlation between SILA score and HealthMyne Radiomics Features
X	Y	r	CI95%	p-adjust	Feature description
SILA	ANTPOST_LENGTH_MM	0.424967	c(0.24, 0.58)	0.0067106	A measure of the anterior-posterior distance.
SILA	AUTO_LARGEST_PLANAR_DIAMETER_MM	0.446962	c(0.27, 0.6)	0.00235101	A measure of the longest straight line that can fit entirely inside an XY-planar slice of the 3D structure (from edge to edge, without ever leaving structure), in millimeters, computed by the program.
SILA	AUTO_LARGEST_PLANAR_ORTHO_DIAMETER_MM	0.400702	c(0.21, 0.56)	0.0199779	A measure of the longest orthogonal line to the longest planar line, that can fit entirely inside an XY-planar slice of the 3D structure (from edge to edge, without ever leaving structure), in millimeters, computed by the program.
SILA	AUTO_CORONAL_LONG_AXIS_MM	0.379257	c(0.19, 0.54)	0.0494219	A measure of the longest straight line that can fit entirely inside an XZ-planar slice of the 3D structure (from edge to edge, without ever leaving structure), in millimeters, computed by the program.
SILA	AUTO_CORONAL_SHORT_AXIS_MM	0.42562	c(0.24, 0.58)	0.00655415	A measure of the longest orthogonal line to the longest planar line, that can fit entirely inside an XZ-planar slice of the 3D structure (from edge to edge, without ever leaving structure), in millimeters, computed by the program.
SILA	AUTO_SAGITTAL_LONG_AXIS_MM	0.408817	c(0.22, 0.57)	0.014121	A measure of the longest straight line that can fit entirely inside an YZ-planar slice of the 3D structure (from edge to edge, without ever leaving structure), in millimeters, computed by the program.
SILA	AUTO_SAGITTAL_SHORT_AXIS_MM	0.452608	c(0.27, 0.6)	0.0017708	A measure of the longest orthogonal line to the longest planar line, that can fit entirely inside an YZ-planar slice of the 3D structure (from edge to edge, without ever leaving structure), in millimeters, computed by the program.
SILA	AVG_AXIAL_DIAMETER_MM	0.433806	c(0.25, 0.59)	0.00449264	The average of largest axial planar and orthogonal diameters, in millimeters
SILA	AVG_CORONAL_DIAMETER_MM	0.400893	c(0.21, 0.56)	0.0198901	The average of largest coronal planar and orthogonal diameters, in millimeters
SILA	AVG_DENSITY_OF_SOLID_REGION	0.888357	c(0.84, 0.93)	2.29203e-29	The average density of voxels identified as Solid ( -450HU <= voxel < 1050).
SILA	AVG_SAGITTAL_DIAMETER_MM	0.442239	c(0.26, 0.59)	0.00296213	The average of largest sagittal planar and orthogonal diameters, in millimeters
SILA	LARGEST_PLANAR_DIAMETER_MM	0.446962	c(0.27, 0.6)	0.00235101	A measure of the longest straight line that can fit entirely inside an XY-planar slice of the 3D structure (from edge to edge, without ever leaving structure), in millimeters.
SILA	LARGEST_PLANAR_ORTHO_DIAMETER_MM	0.400702	c(0.21, 0.56)	0.0199779	A measure of the longest orthogonal line to the longest planar line, that can fit entirely inside an XY-planar slice of the 3D structure (from edge to edge, without ever leaving structure), in millimeters
SILA	COMPACTNESS1_MM	0.443522	c(0.26, 0.6)	0.00278502	Dimensionfull measure of compactness of ROI, independent of scale and orientation (first of three implementations), using standard unit shape-derived information.
SILA	CORONAL_LONG_AXIS_MM	0.379257	c(0.19, 0.54)	0.0494219	A measure of the longest straight line that can fit entirely inside an XZ-planar slice of the 3D structure (from edge to edge, without ever leaving structure), in millimeters.
SILA	CORONAL_SHORT_AXIS_MM	0.42562	c(0.24, 0.58)	0.00655415	A measure of the longest orthogonal line to the longest planar line, that can fit entirely inside an XZ-planar slice of the 3D structure (from edge to edge, without ever leaving structure), in millimeters
SILA	CRANIALCAUDAL_LENGTH_MM	0.427396	c(0.24, 0.58)	0.00603701	A measure of the cranial-caudal distance.
SILA	ENERGY_VOXELS	0.619292	c(0.47, 0.73)	1.69768e-08	A measure of the magnitude of raw voxel values in an image. A greater amount of larger values implies a greater sum of the squares of these values.
SILA	FOOTPRINT_Y_MM	0.401261	c(0.21, 0.56)	0.0196461	The Y dimensions of the bounding box of the ROI, in millimeters.
SILA	GLCM_COL_MEAN	0.838188	c(0.76, 0.89)	1.07754e-22	Average column means of GLCM in all 26 directions.
SILA	GLCM_ENTROPY	0.379918	c(0.19, 0.54)	0.0482791	Average entropies of GLCM in all 26 directions.
SILA	GLCM_HOMOGENEITY	0.504171	c(0.33, 0.64)	9.55339e-05	Average homogeneities of GLCM in all 26 directions.
SILA	GLCM_ROW_MEAN	0.807306	c(0.72, 0.87)	1.23153e-19	Average row means of GLCM in all 26 directions.
SILA	KURTOSIS_HU	0.493412	c(0.32, 0.63)	0.000182707	A measure of the 'peakedness' of the distribution of HU values in the image ROI. A higher kurtosis implies that the mass of the distribution is concentrated towards the tail(s) rather than towards the mean. A lower kurtosis implies the reverse, that the mass of the distribution is concentrated towards a spike the mean.
SILA	KURTOSIS_VOXELS	0.493412	c(0.32, 0.63)	0.000182707	A measure of the 'peakedness' of the distribution of raw voxel values in the image ROI. A higher kurtosis implies that the mass of the distribution is concentrated towards the tail(s) rather than towards the mean. A lower kurtosis implies the reverse, that the mass of the distribution is concentrated towards a spike the mean.
SILA	L1_DISTANCE_MM	0.388017	c(0.2, 0.55)	0.0345407	The length of the long (L1) full principal axis, in millimeters, from edge to edge of the ROI.
SILA	L2_DISTANCE_MM	0.409964	c(0.22, 0.57)	0.0134505	The length of the short (L2) full principal axis, in millimeters, from edge to edge of the ROI.
SILA	L3_DISTANCE_MM	0.467284	c(0.29, 0.61)	0.000811783	The length of the normal (L3) full principal axis, in millimeters, from edge to edge of the ROI.
SILA	PART_SOLID_DIAMETER_MM	0.570617	c(0.41, 0.69)	9.72547e-07	The average diameter of the solid portions of a part-solid lesion.
SILA	LESION_TYPE	0.489623	c(0.32, 0.63)	0.000227272	The density classification of the lesion. A value of: 3 == SOLID, 2 == PART_SOLID, 1 == GGO.
SILA	LUNG_RADS_DIAMETER_MM	0.433806	c(0.25, 0.59)	0.00449264	The average of largest planar and largest planar orthogonal diameters, in millimeters
SILA	LUNG_RADS_ISOLATION	0.422879	c(0.24, 0.58)	0.00739006	The Lung-RADS estimate for this structure isolating the study from its priors (treating the current study as a baseline scan). NOTE: This metric ranges from 0 to 5, corresponding respectively to a Lung-RADS score of 0, 1, 2, 3, 4A, and 4B.)
SILA	LUNG_RADS	0.422879	c(0.24, 0.58)	0.00739006	The Lung-RADS estimate taking priors into account. NOTE: This metric ranges from 0 to 5, corresponding respectively to a Lung-RADS score of 0, 1, 2, 3, 4A, and 4B.)
SILA	MAX_HU	0.493846	c(0.32, 0.64)	0.000178671	The maximum of the HU values within the image ROI.
SILA	MAX_VOXELS	0.517158	c(0.35, 0.65)	4.21415e-05	The maximum raw voxel values within the image ROI.
SILA	MEAN_HU	0.801166	c(0.71, 0.86)	4.29091e-19	The mean of the HU values within the image ROI.
SILA	MEAN_VOXELS	0.797439	c(0.71, 0.86)	8.95054e-19	The mean of the raw voxel values within the image ROI.
SILA	MEDIAN_HU	0.861261	c(0.8, 0.91)	1.95838e-25	The median of the HU values within the image ROI.
SILA	MEDIAN_VOXELS	0.857526	c(0.79, 0.9)	5.84551e-25	The median of the raw voxel values within the image ROI.
SILA	NORMALIZED_ABOVE_MEAN_DEVIATION_VOXELS	0.462737	c(0.28, 0.61)	0.00103748	Another uniformity measurement.
SILA	PERCENT_GGO	-0.608659	c(-0.72, -0.46)	4.37025e-08	The estimated percent ground glass density of this ROI.
SILA	PERCENT_SOLID	0.608659	c(0.46, 0.72)	4.37025e-08	The estimated percent solid density of this ROI.
SILA	PERCENT_SOLID_INCL_AIR	0.591872	c(0.44, 0.71)	1.79138e-07	The estimated percent solid density of this ROI including AIR in structure as part of volume.
SILA	ROOT_MEAN_SQUARE	-0.651478	c(-0.76, -0.51)	7.65214e-10	The square-root of the mean of the squares of the HU values in the image ROI. It is another measure of the magnitude of the image values.
SILA	ROOT_MEAN_SQUARE_VOXELS	0.827875	c(0.75, 0.88)	1.32268e-21	The square-root of the mean of the squares of the raw voxel values in the image ROI. It is another measure of the magnitude of the image values.
SILA	SAGITTAL_LONG_AXIS_MM	0.408817	c(0.22, 0.57)	0.014121	A measure of the longest straight line that can fit entirely inside an YZ-planar slice of the 3D structure (from edge to edge, without ever leaving structure), in millimeters.
SILA	SAGITTAL_SHORT_AXIS_MM	0.452608	c(0.27, 0.6)	0.0017708	A measure of the longest orthogonal line to the longest planar line, that can fit entirely inside an YZ-planar slice of the 3D structure (from edge to edge, without ever leaving structure), in millimeters
SILA	SKEWNESS_HU	-0.814871	c(-0.87, -0.73)	2.49009e-20	Measures the asymmetry of the distribution of HU values in the image ROI about the mean of the values. Depending on where the tail is elongated and the mass of the distribution is concentrated, this value can be positive or negative.
SILA	SKEWNESS_VOXELS	-0.814871	c(-0.87, -0.73)	2.49009e-20	Measures the asymmetry of the distribution of raw voxel values in the image ROI about the mean of the values. Depending on where the tail is elongated and the mass of the distribution is concentrated, this value can be positive or negative.
SILA	SOLID_VOLUME_ML	0.602463	c(0.45, 0.72)	7.4234e-08	Volume of the solid density of the specified ROI in milliliters.
SILA	SOLID_VOLUME_MM3	0.602463	c(0.45, 0.72)	7.4234e-08	Volume of the solid density of the specified ROI in cubic millimeters.
SILA	SOLID_VOLUME_VOXELS	0.599384	c(0.45, 0.72)	9.58398e-08	Volume of the solid density of the specified ROI in voxels.
SILA	SURFACE_AREA_MM2	0.43133	c(0.25, 0.59)	0.00499922	Surface area of the specified ROI of the image in square millimeters.
SILA	SURFACE_AREA_TO_VOLUME_RATIO_MM	-0.451143	c(-0.6, -0.27)	0.00189816	Ratio of surface area to volume, in standard units.
SILA	TRANSVERSE_LENGTH_MM	0.402526	c(0.21, 0.56)	0.0186386	A measure of the transverse distance.
SILA	UNIFORMITY_HU	0.678299	c(0.55, 0.78)	4.28899e-11	A measure of the sum of the squares of each discrete HU value in the image ROI. This is a measure of the heterogeneity of an image, where a greater uniformity implies a greater heterogeneity or a greater range of discrete image values.
SILA	UNIFORMITY_ACR	0.462403	c(0.28, 0.61)	0.00105257	A uniformity measurement as defined by the American College of Radiology.
SILA	VOLUME_ML	0.432612	c(0.25, 0.59)	0.00472962	Volume of the specified ROI of the image in milliliters.
SILA	VOLUME_MM3	0.432612	c(0.25, 0.59)	0.00472962	Volume of the specified ROI of the image in cubic millimeters.
SILA	VOLUME_VOXELS	0.43524	c(0.25, 0.59)	0.00419961	Volume derived from voxel count inside ROI
SILA	VOLUMETRIC_LENGTH_MM	0.384975	c(0.19, 0.55)	0.0391705	A measure of the longest straight line that can fit entirely inside the 3D structure (from edge to edge, without ever leaving structure).

[truncated: 2 more sheets: Table S11, Table S12]
